# Supplementary material for: Nuclear farnesoid X receptor protects against bone loss by driving osteoblast differentiation through stabilizing RUNX2
Source: Bone Res. 2025 Jan 30;13:20. doi: 10.1038/s41413-024-00394-w (PMC11782663; doi:10.1038/s41413-024-00394-w)
Supplement: Supplementary file 2 — List of differential gene expression [file 41413_2024_394_MOESM2_ESM.xlsx]

## Sheet: Sheet1
gene_id	chr	start	end	strand	gene_name	EntrezID	transcript_id	GO	KEGG	KO_ENTRY	EC	TF_Family	Description	trans_type	Reactome	FPKM.Control_1	FPKM.Control_2	FPKM.Control3	FPKM.induce_1	FPKM.induce_2	FPKM.induce_3	FPKM.induce+FXR KO	FPKM.induce+FXR KO	FPKM.induce+FXR KO
ENSMUSG00000000001	chr3	108107280	108146146	-	Gnai3	14679	ENSMUST00000000001	GO:0000139(Golgi membrane);GO:0000166(nucleotide binding);GO:0001664(G protein-coupled receptor binding);GO:0003924(GTPase activity);GO:0005515(protein binding);GO:0005525(GTP binding);GO:0005737(cytoplasm);GO:0005789(endoplasmic reticulum membrane);GO:0005794(Golgi apparatus);GO:0005813(centrosome);GO:0005815(microtubule organizing center);GO:0005834(heterotrimeric G-protein complex);GO:0005856(…	04015(Rap1 signaling pathway);04022(cGMP-PKG signaling pathway);04024(cAMP signaling pathway);04062(Chemokine signaling pathway);04071(Sphingolipid signaling pathway);04261(Adrenergic signaling in cardiomyocytes);04360(Axon guidance);04371(Apelin signaling pathway);04540(Gap junction);04611(Platelet activation);04670(Leukocyte transendothelial migration);04713(Circadian entrainment);04723(Retrogr…	K04630	NA	NA	guanine nucleotide binding protein (G protein), alpha inhibiting 3 [Source:MGI Symbol;Acc:MGI:95773]	protein_coding	R_MMU_112040(G_protein_mediated_events);R_MMU_112315(Transmission_across_Chemical_Synapses);R_MMU_170670(Adenylate_cyclase_inhibitory_pathway);R_MMU_109582(Hemostasis);R_MMU_977443(GABA_receptor_activation);R_MMU_392518(Signal_amplification);R_MMU_9009391(Extra_nuclear_estrogen_signaling);R_MMU_977444(GABA_B_receptor_activation);R_MMU_9006931(Signaling_by_Nuclear_Receptors);R_MMU_76002(Platelet_a…	67.202	77.3405	77.2941	77.6633	72.7418	67.9511	67.0267	60.4749	69.8555
ENSMUSG00000000028	chr16	18780447	18811972	-	Cdc45	12544	ENSMUST00000000028;ENSMUST00000096990;ENSMUST00000115585;ENSMUST00000231819	GO:0000727(double-strand break repair via break-induced replication);GO:0003682(chromatin binding);GO:0003688(DNA replication origin binding);GO:0003697(single-stranded DNA binding);GO:0005634(nucleus);GO:0005654(nucleoplasm);GO:0005656(nuclear pre-replicative complex);GO:0005813(centrosome);GO:0006260(DNA replication);GO:0006270(DNA replication initiation);GO:0007049(cell cycle);GO:0031261(DNA r…	04110(Cell cycle);04110(Cell cycle)	K06628	NA	NA	cell division cycle 45 [Source:MGI Symbol;Acc:MGI:1338073]	protein_coding;retained_intron	R_MMU_69620(Cell_Cycle_Checkpoints);R_MMU_69206(G1/S_Transition);R_MMU_1640170(Cell_Cycle);R_MMU_69481(G2/M_Checkpoints);R_MMU_69278(Cell_Cycle,_Mitotic);R_MMU_453279(Mitotic_G1_phase_and_G1/S_transition);R_MMU_69306(DNA_Replication);R_MMU_69002(DNA_Replication_Pre_Initiation);R_MMU_176187(Activation_of_ATR_in_response_to_replication_stress);R_MMU_68962(Activation_of_the_pre_replicative_complex)	2.53737	2.15103	2.12677	2.17414	2.92553	2.2864	2.24394	2.7134	2.17825
ENSMUSG00000000031	chr7	142575529	142578143	-	H19	14955	ENSMUST00000136359;ENSMUST00000132294;ENSMUST00000140716	NA	NA	NA	NA	NA	H19, imprinted maternally expressed transcript [Source:MGI Symbol;Acc:MGI:95891]	lincRNA	NA	0	0	0.0203761	0	0.0261533	0.0298112	0	0.0262732	0
ENSMUSG00000000037	X	161082525	161258213	+	Scml2	107815	ENSMUST00000112345;ENSMUST00000077375;ENSMUST00000124775;ENSMUST00000238361	GO:0000790(nuclear chromatin);GO:0001741(XY body);GO:0003682(chromatin binding);GO:0005515(protein binding);GO:0005634(nucleus);GO:0006355(regulation of transcription, DNA-templated);GO:0006915(apoptotic process);GO:0034613(cellular protein localization);GO:0036353(histone H2A-K119 monoubiquitination);GO:0042393(histone binding);GO:0045892(negative regulation of transcription, DNA-templated);GO:0…	NA	K11465	NA	NA	Scm polycomb group protein like 2 [Source:MGI Symbol;Acc:MGI:1340042]	protein_coding;processed_transcript	NA	0.550585	0.651407	0.539926	0.688833	0.745016	0.709828	0.579424	0.744853	0.705289
ENSMUSG00000000049	chr11	108343354	108414396	+	Apoh	11818	ENSMUST00000152958;ENSMUST00000000049	GO:0001937(negative regulation of endothelial cell proliferation);GO:0005543(phospholipid binding);GO:0005576(extracellular region);GO:0005615(extracellular space);GO:0005737(cytoplasm);GO:0005886(plasma membrane);GO:0006641(triglyceride metabolic process);GO:0007596(blood coagulation);GO:0007597(blood coagulation, intrinsic pathway);GO:0008201(heparin binding);GO:0008289(lipid binding);GO:000998…	04979(Cholesterol metabolism);04979(Cholesterol metabolism)	K17305	NA	NA	apolipoprotein H [Source:MGI Symbol;Acc:MGI:88058]	protein_coding	R_MMU_109582(Hemostasis);R_MMU_76002(Platelet_activation,_signaling_and_aggregation);R_MMU_114608(Platelet_degranulation);R_MMU_76005(Response_to_elevated_platelet_cytosolic_Ca2+)	0.112838	0	0	0	0.140589	0	0.166825	0.236483	0
ENSMUSG00000000056	chr11	121237253	121255856	+	Narf	67608	ENSMUST00000103015;ENSMUST00000154047;ENSMUST00000151088	GO:0005521(lamin binding);GO:0005634(nucleus);GO:0005638(lamin filament);GO:0005654(nucleoplasm);GO:0005730(nucleolus);GO:0008150(biological_process);GO:0031981(nuclear lumen);GO:0031981(nuclear lumen)	NA	NA	NA	NA	nuclear prelamin A recognition factor [Source:MGI Symbol;Acc:MGI:1914858]	protein_coding;retained_intron	NA	16.2605	17.3178	16.4431	13.0876	12.6061	12.7076	16.0733	17.5474	15.3799
ENSMUSG00000000058	chr6	17281185	17289115	+	Cav2	12390	ENSMUST00000000058;ENSMUST00000115459;ENSMUST00000115462	GO:0000139(Golgi membrane);GO:0000149(SNARE binding);GO:0001937(negative regulation of endothelial cell proliferation);GO:0001938(positive regulation of endothelial cell proliferation);GO:0002080(acrosomal membrane);GO:0002095(caveolar macromolecular signaling complex);GO:0005634(nucleus);GO:0005635(nuclear envelope);GO:0005637(nuclear inner membrane);GO:0005737(cytoplasm);GO:0005783(endoplasmic …	04144(Endocytosis);04510(Focal adhesion);05100(Bacterial invasion of epithelial cells);05205(Proteoglycans in cancer);05418(Fluid shear stress and atherosclerosis);05418(Fluid shear stress and atherosclerosis)	K12958	NA	NA	caveolin 2 [Source:MGI Symbol;Acc:MGI:107571]	protein_coding	R_MMU_9009391(Extra_nuclear_estrogen_signaling);R_MMU_9006931(Signaling_by_Nuclear_Receptors);R_MMU_8939211(ESR_mediated_signaling);R_MMU_162582(Signal_Transduction)	25.6332	28.4719	28.1344	35.7342	35.0431	36.5158	31.5314	29.4622	36.3657
ENSMUSG00000000078	chr13	5861482	5870394	+	Klf6	23849	ENSMUST00000000080;ENSMUST00000222857;ENSMUST00000221734	GO:0000978(RNA polymerase II cis-regulatory region sequence-specific DNA binding);GO:0001228(DNA-binding transcription activator activity, RNA polymerase II-specific);GO:0001650(fibrillar center);GO:0003676(nucleic acid binding);GO:0005654(nucleoplasm);GO:0005730(nucleolus);GO:0005829(cytosol);GO:0043231(intracellular membrane-bounded organelle);GO:0045944(positive regulation of transcription by …	NA	K09207	NA	zf-C2H2	Kruppel-like factor 6 [Source:MGI Symbol;Acc:MGI:1346318]	protein_coding;nonsense_mediated_decay;retained_intron	NA	18.4914	21.6178	21.4295	27.141	25.4544	24.0099	23.2478	21.1785	23.3489
ENSMUSG00000000085	chr4	120405281	120530186	+	Scmh1	29871	ENSMUST00000134375;ENSMUST00000000087;ENSMUST00000151345;ENSMUST00000153099;ENSMUST00000132116;ENSMUST00000106301;ENSMUST00000064991;ENSMUST00000106298;ENSMUST00000144555;ENSMUST00000136801;ENSMUST00000144862;ENSMUST00000133290;ENSMUST00000133169	GO:0003682(chromatin binding);GO:0005515(protein binding);GO:0005634(nucleus);GO:0006338(chromatin remodeling);GO:0006355(regulation of transcription, DNA-templated);GO:0007275(multicellular organism development);GO:0007283(spermatogenesis);GO:0009952(anterior/posterior pattern specification);GO:0010369(chromocenter);GO:0016458(gene silencing);GO:0042393(histone binding);GO:0045892(negative regul…	NA	K11461	NA	NA	sex comb on midleg homolog 1 [Source:MGI Symbol;Acc:MGI:1352762]	processed_transcript;protein_coding	R_MMU_4551638(SUMOylation_of_chromatin_organization_proteins);R_MMU_2559580(Oxidative_Stress_Induced_Senescence);R_MMU_2559583(Cellular_Senescence);R_MMU_2262752(Cellular_responses_to_stress);R_MMU_73857(RNA_Polymerase_II_Transcription);R_MMU_212436(Generic_Transcription_Pathway);R_MMU_8953897(Cellular_responses_to_external_stimuli);R_MMU_8943724(Regulation_of_PTEN_gene_transcription);R_MMU_12576…	3.63408	3.32371	3.14982	2.46859	2.6843	2.83851	3.20824	3.60307	3.53689
ENSMUSG00000000088	chr9	57521274	57532426	+	Cox5a	12858	ENSMUST00000213678;ENSMUST00000000090;ENSMUST00000214154	GO:0004129(cytochrome-c oxidase activity);GO:0005515(protein binding);GO:0005739(mitochondrion);GO:0005743(mitochondrial inner membrane);GO:0005751(mitochondrial respiratory chain complex IV);GO:0006119(oxidative phosphorylation);GO:0006123(mitochondrial electron transport, cytochrome c to oxygen);GO:0016020(membrane);GO:0043209(myelin sheath);GO:0046872(metal ion binding);GO:1902600(proton trans…	00190(Oxidative phosphorylation);04260(Cardiac muscle contraction);04714(Thermogenesis);04932(Non-alcoholic fatty liver disease (NAFLD));05010(Alzheimer disease);05012(Parkinson disease);05016(Huntington disease);05016(Huntington disease)	K02264	NA	NA	cytochrome c oxidase subunit 5A [Source:MGI Symbol;Acc:MGI:88474]	retained_intron;protein_coding	R_MMU_9711123(Cellular_response_to_chemical_stress);R_MMU_1430728(Metabolism);R_MMU_2262752(Cellular_responses_to_stress);R_MMU_73857(RNA_Polymerase_II_Transcription);R_MMU_212436(Generic_Transcription_Pathway);R_MMU_8953897(Cellular_responses_to_external_stimuli);R_MMU_3700989(Transcriptional_Regulation_by_TP53);R_MMU_5628897(TP53_Regulates_Metabolic_Genes);R_MMU_9707564(Cytoprotection_by_HMOX1)…	4.19442	4.83829	5.19473	5.11019	4.15696	5.12012	4.84145	3.73186	3.82917
ENSMUSG00000000093	chr11	85832551	85841948	+	Tbx2	21385	ENSMUST00000000095	GO:0000122(negative regulation of transcription by RNA polymerase II);GO:0000977(RNA polymerase II regulatory region sequence-specific DNA binding);GO:0000978(RNA polymerase II cis-regulatory region sequence-specific DNA binding);GO:0001102(RNA polymerase II activating transcription factor binding);GO:0001227(DNA-binding transcription repressor activity, RNA polymerase II-specific);GO:0001228(DNA…	NA	K10176	NA	T-box	T-box 2 [Source:MGI Symbol;Acc:MGI:98494]	protein_coding	NA	0.440672	0.288319	0.290232	0.240803	0.343728	0.58659	0.500744	0.678898	0.606979
ENSMUSG00000000094	chr11	85886422	85916097	+	Tbx4	21387	ENSMUST00000108047	GO:0000122(negative regulation of transcription by RNA polymerase II);GO:0000977(RNA polymerase II regulatory region sequence-specific DNA binding);GO:0001102(RNA polymerase II activating transcription factor binding);GO:0001228(DNA-binding transcription activator activity, RNA polymerase II-specific);GO:0001525(angiogenesis);GO:0001708(cell fate specification);GO:0002009(morphogenesis of an epit…	NA	K10178	NA	T-box	T-box 4 [Source:MGI Symbol;Acc:MGI:102556]	protein_coding	NA	0.0352782	0	0.0478985	0.0199285	0	0.111795	0	0	0.142656
ENSMUSG00000000120	chr11	95568818	95587735	-	Ngfr	18053	ENSMUST00000000122	GO:0001540(amyloid-beta binding);GO:0001678(cellular glucose homeostasis);GO:0005035(death receptor activity);GO:0005168(neurotrophin TRKA receptor binding);GO:0005515(protein binding);GO:0005516(calmodulin binding);GO:0005634(nucleus);GO:0005635(nuclear envelope);GO:0005737(cytoplasm);GO:0005739(mitochondrion);GO:0005791(rough endoplasmic reticulum);GO:0005794(Golgi apparatus);GO:0005886(plasma …	04010(MAPK signaling pathway);04014(Ras signaling pathway);04015(Rap1 signaling pathway);04060(Cytokine-cytokine receptor interaction);04151(PI3K-Akt signaling pathway);04215(Apoptosis - multiple species);04722(Neurotrophin signaling pathway);05202(Transcriptional misregulation in cancer)	K02583	NA	NA	nerve growth factor receptor (TNFR superfamily, member 16) [Source:MGI Symbol;Acc:MGI:97323]	protein_coding	R_MMU_204998(Cell_death_signalling_via_NRAGE,_NRIF_and_NADE);R_MMU_73887(Death_Receptor_Signalling);R_MMU_209543(p75NTR_recruits_signalling_complexes);R_MMU_209563(Axonal_growth_stimulation);R_MMU_193697(p75NTR_regulates_axonogenesis);R_MMU_205043(NRIF_signals_cell_death_from_the_nucleus);R_MMU_193704(p75_NTR_receptor_mediated_signalling);R_MMU_205025(NADE_modulates_death_signalling);R_MMU_205017…	0.055883	0.048463	0.06896	0	0	0.02628	0.028938	0.018756	0
ENSMUSG00000000125	chr11	103774150	103817957	+	Wnt3	22415	ENSMUST00000000127	GO:0000902(cell morphogenesis);GO:0001707(mesoderm formation);GO:0005102(signaling receptor binding);GO:0005109(frizzled binding);GO:0005125(cytokine activity);GO:0005515(protein binding);GO:0005576(extracellular region);GO:0005615(extracellular space);GO:0005737(cytoplasm);GO:0005788(endoplasmic reticulum lumen);GO:0007165(signal transduction);GO:0007267(cell-cell signaling);GO:0007275(multicell…	04150(mTOR signaling pathway);04310(Wnt signaling pathway);04390(Hippo signaling pathway);04550(Signaling pathways regulating pluripotency of stem cells);04916(Melanogenesis);04934(Cushing syndrome);05165(Human papillomavirus infection);05200(Pathways in cancer);05205(Proteoglycans in cancer);05206(MicroRNAs in cancer);05217(Basal cell carcinoma);05224(Breast cancer);05225(Hepatocellular carcinom…	K00312	NA	NA	wingless-type MMTV integration site family, member 3 [Source:MGI Symbol;Acc:MGI:98955]	protein_coding	R_MMU_201681(TCF_dependent_signaling_in_response_to_WNT);R_MMU_195721(Signaling_by_WNT);R_MMU_3238698(WNT_ligand_biogenesis_and_trafficking);R_MMU_162582(Signal_Transduction)	0	0	0	0	0.020284	0	0	0	0
ENSMUSG00000000126	chr11	59306928	59333552	+	Wnt9a	216795	ENSMUST00000000128;ENSMUST00000108783	GO:0005102(signaling receptor binding);GO:0005109(frizzled binding);GO:0005125(cytokine activity);GO:0005515(protein binding);GO:0005576(extracellular region);GO:0005615(extracellular space);GO:0007093(mitotic cell cycle checkpoint);GO:0007275(multicellular organism development);GO:0008285(negative regulation of cell population proliferation);GO:0016055(Wnt signaling pathway);GO:0030182(neuron di…	04150(mTOR signaling pathway);04310(Wnt signaling pathway);04390(Hippo signaling pathway);04550(Signaling pathways regulating pluripotency of stem cells);04916(Melanogenesis);04934(Cushing syndrome);05165(Human papillomavirus infection);05200(Pathways in cancer);05205(Proteoglycans in cancer);05217(Basal cell carcinoma);05224(Breast cancer);05225(Hepatocellular carcinoma);05226(Gastric cancer);05…	K01064	NA	NA	wingless-type MMTV integration site family, member 9A [Source:MGI Symbol;Acc:MGI:2446084]	protein_coding	R_MMU_195721(Signaling_by_WNT);R_MMU_3238698(WNT_ligand_biogenesis_and_trafficking);R_MMU_162582(Signal_Transduction)	3.1599	2.16543	2.33573	1.20321	1.02143	1.08675	1.60945	1.2025	1.18259
ENSMUSG00000000127	chr17	63863062	64139463	+	Fer	14158	ENSMUST00000233225;ENSMUST00000232945;ENSMUST00000233190;ENSMUST00000000129;ENSMUST00000038080	GO:0000166(nucleotide binding);GO:0000226(microtubule cytoskeleton organization);GO:0000790(nuclear chromatin);GO:0001932(regulation of protein phosphorylation);GO:0003779(actin binding);GO:0004672(protein kinase activity);GO:0004713(protein tyrosine kinase activity);GO:0004715(non-membrane spanning protein tyrosine kinase activity);GO:0005102(signaling receptor binding);GO:0005154(epidermal grow…	04520(Adherens junction);04520(Adherens junction)	K08889	EC:2.7.10.2	NA	fer (fms/fps related) protein kinase [Source:MGI Symbol;Acc:MGI:105917]	protein_coding	R_MMU_9006934(Signaling_by_Receptor_Tyrosine_Kinases);R_MMU_1433557(Signaling_by_SCF_KIT);R_MMU_162582(Signal_Transduction)	11.0214	12.6354	12.8524	9.75372	10.1373	10.0249	9.33122	7.93029	9.20732
ENSMUSG00000000131	chr7	126101715	126200501	-	Xpo6	74204	ENSMUST00000168189;ENSMUST00000009344;ENSMUST00000166719;ENSMUST00000167315;ENSMUST00000170675;ENSMUST00000171861;ENSMUST00000168933;ENSMUST00000168564;ENSMUST00000165660;ENSMUST00000167268;ENSMUST00000166540;ENSMUST00000164741;ENSMUST00000168649;ENSMUST00000169059;ENSMUST00000167147;ENSMUST00000166368;ENSMUST00000163959;ENSMUST00000206784	GO:0005049(nuclear export signal receptor activity);GO:0005634(nucleus);GO:0005654(nucleoplasm);GO:0005730(nucleolus);GO:0005737(cytoplasm);GO:0005829(cytosol);GO:0005886(plasma membrane);GO:0006611(protein export from nucleus);GO:0006886(intracellular protein transport);GO:0008536(Ran GTPase binding);GO:0015031(protein transport);GO:0032991(protein-containing complex);GO:0032991(protein-containi…	NA	NA	NA	NA	exportin 6 [Source:MGI Symbol;Acc:MGI:2429950]	protein_coding;nonsense_mediated_decay;retained_intron;processed_transcript	NA	6.08441	5.55177	5.39123	3.85718	4.91255	5.2097	5.49068	5.82141	5.41429
ENSMUSG00000000134	X	7762560	7775202	+	Tfe3	209446	ENSMUST00000144715;ENSMUST00000077680;ENSMUST00000079542;ENSMUST00000115679;ENSMUST00000137467;ENSMUST00000143680;ENSMUST00000144900;ENSMUST00000115677;ENSMUST00000101695;ENSMUST00000126694;ENSMUST00000133456	GO:0000976(transcription regulatory region sequence-specific DNA binding);GO:0000978(RNA polymerase II cis-regulatory region sequence-specific DNA binding);GO:0001228(DNA-binding transcription activator activity, RNA polymerase II-specific);GO:0002250(adaptive immune response);GO:0002376(immune system process);GO:0003677(DNA binding);GO:0003700(DNA-binding transcription factor activity);GO:000563…	04137(Mitophagy - animal);05202(Transcriptional misregulation in cancer);05211(Renal cell carcinoma);05211(Renal cell carcinoma)	K09105	NA	bHLH	transcription factor E3 [Source:MGI Symbol;Acc:MGI:98511]	retained_intron;protein_coding	NA	3.54124	2.74524	2.82894	2.64423	2.34465	2.46608	2.11208	2.89535	2.13146
ENSMUSG00000000142	chr11	108920349	108950783	+	Axin2	12006	ENSMUST00000052915;ENSMUST00000144130	GO:0001756(somitogenesis);GO:0001934(positive regulation of protein phosphorylation);GO:0001957(intramembranous ossification);GO:0003139(secondary heart field specification);GO:0003413(chondrocyte differentiation involved in endochondral bone morphogenesis);GO:0005515(protein binding);GO:0005634(nucleus);GO:0005737(cytoplasm);GO:0005813(centrosome);GO:0008013(beta-catenin binding);GO:0008219(cell…	04310(Wnt signaling pathway);04390(Hippo signaling pathway);04550(Signaling pathways regulating pluripotency of stem cells);04934(Cushing syndrome);05165(Human papillomavirus infection);05200(Pathways in cancer);05210(Colorectal cancer);05213(Endometrial cancer);05217(Basal cell carcinoma);05224(Breast cancer);05225(Hepatocellular carcinoma);05226(Gastric cancer);05226(Gastric cancer)	K04385	NA	NA	axin 2 [Source:MGI Symbol;Acc:MGI:1270862]	protein_coding;processed_transcript	R_MMU_5689880(Ub_specific_processing_proteases);R_MMU_4641257(Degradation_of_AXIN);R_MMU_201681(TCF_dependent_signaling_in_response_to_WNT);R_MMU_195721(Signaling_by_WNT);R_MMU_597592(Post_translational_protein_modification);R_MMU_392499(Metabolism_of_proteins);R_MMU_5688426(Deubiquitination);R_MMU_162582(Signal_Transduction)	0.348303	0.224308	0.123477	0.487958	0.758532	0.687575	0.64733	0.962404	0.647421
ENSMUSG00000000148	chr5	140705011	140719379	+	Brat1	231841	ENSMUST00000041588;ENSMUST00000110806;ENSMUST00000131905;ENSMUST00000124892;ENSMUST00000100505	GO:0001934(positive regulation of protein phosphorylation);GO:0005515(protein binding);GO:0005634(nucleus);GO:0005654(nucleoplasm);GO:0005737(cytoplasm);GO:0006006(glucose metabolic process);GO:0006915(apoptotic process);GO:0006974(cellular response to DNA damage stimulus);GO:0008283(cell population proliferation);GO:0010212(response to ionizing radiation);GO:0016477(cell migration);GO:0030307(po…	NA	K23112	NA	NA	BRCA1-associated ATM activator 1 [Source:MGI Symbol;Acc:MGI:1891679]	protein_coding;retained_intron	NA	2.50116	1.88726	1.82803	1.71368	1.77092	1.46299	1.56355	2.63029	1.71788
ENSMUSG00000000149	chr5	140758408	140830431	-	Gna12	14673	ENSMUST00000000153	GO:0000166(nucleotide binding);GO:0001664(G protein-coupled receptor binding);GO:0001701(in utero embryonic development);GO:0003924(GTPase activity);GO:0005525(GTP binding);GO:0005737(cytoplasm);GO:0005834(heterotrimeric G-protein complex);GO:0005886(plasma membrane);GO:0007165(signal transduction);GO:0007186(G protein-coupled receptor signaling pathway);GO:0007188(adenylate cyclase-modulating G …	04010(MAPK signaling pathway);04022(cGMP-PKG signaling pathway);04071(Sphingolipid signaling pathway);04072(Phospholipase D signaling pathway);04270(Vascular smooth muscle contraction);04730(Long-term depression);04810(Regulation of actin cytoskeleton);04928(Parathyroid hormone synthesis, secretion and action);05163(Human cytomegalovirus infection);05200(Pathways in cancer)	K04346	NA	NA	guanine nucleotide binding protein, alpha 12 [Source:MGI Symbol;Acc:MGI:95767]	protein_coding	R_MMU_456926(Thrombin_signalling_through_proteinase_activated_receptors_(PARs));R_MMU_109582(Hemostasis);R_MMU_76002(Platelet_activation,_signaling_and_aggregation);R_MMU_416482(G_alpha_(12/13)_signalling_events);R_MMU_372790(Signaling_by_GPCR);R_MMU_388396(GPCR_downstream_signalling);R_MMU_162582(Signal_Transduction)	10.2318	3.67531	3.73613	2.07264	2.65584	3.28697	3.23651	8.1311	3.15298
ENSMUSG00000000154	chr7	143473736	143499334	+	Slc22a18	18400	ENSMUST00000052348;ENSMUST00000150791;ENSMUST00000141988;ENSMUST00000105917	GO:0005635(nuclear envelope);GO:0005737(cytoplasm);GO:0016020(membrane);GO:0016021(integral component of membrane);GO:0016324(apical plasma membrane);GO:0022857(transmembrane transporter activity);GO:0031625(ubiquitin protein ligase binding);GO:0042908(xenobiotic transport);GO:0055085(transmembrane transport);GO:1990961(xenobiotic detoxification by transmembrane export across the plasma membrane)…	NA	K08214	NA	NA	solute carrier family 22 (organic cation transporter), member 18 [Source:MGI Symbol;Acc:MGI:1336884]	protein_coding;nonsense_mediated_decay	R_MMU_549132(Organic_cation/anion/zwitterion_transport);R_MMU_425407(SLC_mediated_transmembrane_transport);R_MMU_382551(Transport_of_small_molecules);R_MMU_425366(Transport_of_bile_salts_and_organic_acids,_metal_ions_and_amine_compounds);R_MMU_549127(Organic_cation_transport)	0.830433	0.614939	0.772288	0.455018	0.460761	0.652964	0.635382	0.777557	0.664311
ENSMUSG00000000157	chr16	96422288	96443619	-	Itgb2l	16415	ENSMUST00000000161;ENSMUST00000113773;ENSMUST00000233827	GO:0001540(amyloid-beta binding);GO:0005178(integrin binding);GO:0005886(plasma membrane);GO:0005925(focal adhesion);GO:0006954(inflammatory response);GO:0007155(cell adhesion);GO:0007160(cell-matrix adhesion);GO:0007229(integrin-mediated signaling pathway);GO:0008305(integrin complex);GO:0016020(membrane);GO:0016021(integral component of membrane);GO:0016477(cell migration);GO:0030141(secretory …	04015(Rap1 signaling pathway);04145(Phagosome);04390(Hippo signaling pathway);04514(Cell adhesion molecules (CAMs));04610(Complement and coagulation cascades);04650(Natural killer cell mediated cytotoxicity);04670(Leukocyte transendothelial migration);04810(Regulation of actin cytoskeleton);05133(Pertussis);05134(Legionellosis);05140(Leishmaniasis);05144(Malaria);05146(Amoebiasis);05150(Staphyloc…	K06464	NA	NA	integrin beta 2-like [Source:MGI Symbol;Acc:MGI:1277979]	protein_coding;retained_intron	NA	0	0.02971	0.0380962	0.0147808	0.00699034	0	0	0.0335562	0.00697412
ENSMUSG00000000159	chr16	96361668	96422121	+	Igsf5	72058	ENSMUST00000113794;ENSMUST00000000163;ENSMUST00000081093;ENSMUST00000139595	GO:0016020(membrane);GO:0016021(integral component of membrane);GO:0098609(cell-cell adhesion);GO:0098609(cell-cell adhesion)	04530(Tight junction);04530(Tight junction)	K06786	NA	NA	immunoglobulin superfamily, member 5 [Source:MGI Symbol;Acc:MGI:1919308]	protein_coding;processed_transcript	NA	0.0176729	0	0.123536	0	0.0891645	0.071594	0.0152966	0	0.0200492
ENSMUSG00000000167	chr9	50617321	50625000	+	Pih1d2	72614	ENSMUST00000000171;ENSMUST00000124029;ENSMUST00000151197;ENSMUST00000132187;ENSMUST00000155773;ENSMUST00000141366;ENSMUST00000125606	GO:0000492(box C/D snoRNP assembly);GO:0005737(cytoplasm);GO:0006364(rRNA processing);GO:0017160(Ral GTPase binding);GO:0097255(R2TP complex);GO:1990904(ribonucleoprotein complex);GO:1990904(ribonucleoprotein complex)	NA	NA	NA	NA	PIH1 domain containing 2 [Source:MGI Symbol;Acc:MGI:1919864]	protein_coding;retained_intron;nonsense_mediated_decay	NA	0.390246	0.425861	0.658985	0.452865	0.417437	0.39674	0.473925	0.329282	0.244716
ENSMUSG00000000168	chr9	50634633	50659780	-	Dlat	235339	ENSMUST00000034567;ENSMUST00000126933;ENSMUST00000125919;ENSMUST00000132455;ENSMUST00000142275;ENSMUST00000155417	GO:0004742(dihydrolipoyllysine-residue acetyltransferase activity);GO:0005739(mitochondrion);GO:0005759(mitochondrial matrix);GO:0005967(mitochondrial pyruvate dehydrogenase complex);GO:0005975(carbohydrate metabolic process);GO:0006006(glucose metabolic process);GO:0006086(acetyl-CoA biosynthetic process from pyruvate);GO:0006090(pyruvate metabolic process);GO:0006099(tricarboxylic acid cycle);G…	00010(Glycolysis / Gluconeogenesis);00020(Citrate cycle (TCA cycle));00620(Pyruvate metabolism);00620(Pyruvate metabolism)	K00627	EC:2.3.1.12	NA	dihydrolipoamide S-acetyltransferase (E2 component of pyruvate dehydrogenase complex) [Source:MGI Symbol;Acc:MGI:2385311]	protein_coding;retained_intron;processed_transcript	R_MMU_70268(Pyruvate_metabolism);R_MMU_1430728(Metabolism);R_MMU_9006931(Signaling_by_Nuclear_Receptors);R_MMU_204174(Regulation_of_pyruvate_dehydrogenase_(PDH)_complex);R_MMU_71291(Metabolism_of_amino_acids_and_derivatives);R_MMU_162582(Signal_Transduction);R_MMU_5362517(Signaling_by_Retinoic_Acid);R_MMU_389661(Glyoxylate_metabolism_and_glycine_degradation);R_MMU_71406(Pyruvate_metabolism_and_Ci…	7.99982	7.16279	7.13637	6.47521	6.58813	5.29335	6.19205	6.80342	6.20638
ENSMUSG00000000171	chr9	50596357	50603812	-	Sdhd	66925	ENSMUST00000000175	GO:0000104(succinate dehydrogenase activity);GO:0005739(mitochondrion);GO:0005740(mitochondrial envelope);GO:0005743(mitochondrial inner membrane);GO:0005749(mitochondrial respiratory chain complex II, succinate dehydrogenase complex (ubiquinone));GO:0006099(tricarboxylic acid cycle);GO:0006121(mitochondrial electron transport, succinate to ubiquinone);GO:0008177(succinate dehydrogenase (ubiquino…	00020(Citrate cycle (TCA cycle));00190(Oxidative phosphorylation);04714(Thermogenesis);04932(Non-alcoholic fatty liver disease (NAFLD));05010(Alzheimer disease);05012(Parkinson disease);05016(Huntington disease)	K00237	NA	NA	succinate dehydrogenase complex, subunit D, integral membrane protein [Source:MGI Symbol;Acc:MGI:1914175]	protein_coding	R_MMU_1430728(Metabolism);R_MMU_71403(Citric_acid_cycle_(TCA_cycle));R_MMU_71406(Pyruvate_metabolism_and_Citric_Acid_(TCA)_cycle);R_MMU_1428517(The_citric_acid_(TCA)_cycle_and_respiratory_electron_transport)	52.3936	29.7619	27.4139	20.8323	22.7461	19.0311	26.2198	37.0383	25.3309
ENSMUSG00000000182	chr6	127072902	127081408	+	Fgf23	64654	ENSMUST00000000186	GO:0000165(MAPK cascade);GO:0005104(fibroblast growth factor receptor binding);GO:0005105(type 1 fibroblast growth factor receptor binding);GO:0005515(protein binding);GO:0005576(extracellular region);GO:0005615(extracellular space);GO:0006796(phosphate-containing compound metabolic process);GO:0008083(growth factor activity);GO:0008543(fibroblast growth factor receptor signaling pathway);GO:0010…	04010(MAPK signaling pathway);04014(Ras signaling pathway);04015(Rap1 signaling pathway);04151(PI3K-Akt signaling pathway);04810(Regulation of actin cytoskeleton);04928(Parathyroid hormone synthesis, secretion and action);05200(Pathways in cancer);05218(Melanoma);05224(Breast cancer);05226(Gastric cancer)	K22428	NA	NA	fibroblast growth factor 23 [Source:MGI Symbol;Acc:MGI:1891427]	protein_coding	R_MMU_5654727(Negative_regulation_of_FGFR2_signaling);R_MMU_5654743(Signaling_by_FGFR4);R_MMU_5654704(SHC_mediated_cascade:FGFR3);R_MMU_190242(FGFR1_ligand_binding_and_activation);R_MMU_2428924(IGF1R_signaling_cascade);R_MMU_109704(PI3K_Cascade);R_MMU_5654726(Negative_regulation_of_FGFR1_signaling);R_MMU_190372(FGFR3c_ligand_binding_and_activation);R_MMU_8957275(Post_translational_protein_phospho…	0.069585	0	0	0.037364	0.136511	0.040021	0	0.062891	0.079903
ENSMUSG00000000183	chr6	127015586	127028187	+	Fgf6	14177	ENSMUST00000000187	GO:0001502(cartilage condensation);GO:0001525(angiogenesis);GO:0005576(extracellular region);GO:0005615(extracellular space);GO:0007275(multicellular organism development);GO:0008083(growth factor activity);GO:0008284(positive regulation of cell population proliferation);GO:0008543(fibroblast growth factor receptor signaling pathway);GO:0030154(cell differentiation);GO:0042383(sarcolemma);GO:0045…	04010(MAPK signaling pathway);04014(Ras signaling pathway);04015(Rap1 signaling pathway);04151(PI3K-Akt signaling pathway);04810(Regulation of actin cytoskeleton);05200(Pathways in cancer);05218(Melanoma);05224(Breast cancer);05226(Gastric cancer)	K04358	NA	NA	fibroblast growth factor 6 [Source:MGI Symbol;Acc:MGI:95520]	protein_coding	R_MMU_5654727(Negative_regulation_of_FGFR2_signaling);R_MMU_5654743(Signaling_by_FGFR4);R_MMU_190242(FGFR1_ligand_binding_and_activation);R_MMU_2428924(IGF1R_signaling_cascade);R_MMU_109704(PI3K_Cascade);R_MMU_5654726(Negative_regulation_of_FGFR1_signaling);R_MMU_5654700(FRS_mediated_FGFR2_signaling);R_MMU_5683057(MAPK_family_signaling_cascades);R_MMU_190373(FGFR1c_ligand_binding_and_activation);…	0	0	0	0	0.013815	0	0	0	0
ENSMUSG00000000184	chr6	127125162	127152193	-	Ccnd2	12444	ENSMUST00000000188;ENSMUST00000201564;ENSMUST00000201985;ENSMUST00000202363;ENSMUST00000201066;ENSMUST00000201637	GO:0000079(regulation of cyclin-dependent protein serine/threonine kinase activity);GO:0000082(G1/S transition of mitotic cell cycle);GO:0000307(cyclin-dependent protein kinase holoenzyme complex);GO:0000785(chromatin);GO:0001934(positive regulation of protein phosphorylation);GO:0005515(protein binding);GO:0005634(nucleus);GO:0005654(nucleoplasm);GO:0005730(nucleolus);GO:0005737(cytoplasm);GO:00…	04068(FoxO signaling pathway);04110(Cell cycle);04115(p53 signaling pathway);04151(PI3K-Akt signaling pathway);04218(Cellular senescence);04310(Wnt signaling pathway);04340(Hedgehog signaling pathway);04390(Hippo signaling pathway);04510(Focal adhesion);04630(Jak-STAT signaling pathway);04917(Prolactin signaling pathway);05162(Measles);05165(Human papillomavirus infection);05166(Human T-cell leuk…	K10151	NA	NA	cyclin D2 [Source:MGI Symbol;Acc:MGI:88314]	protein_coding;processed_transcript;retained_intron	R_MMU_73857(RNA_Polymerase_II_Transcription);R_MMU_212436(Generic_Transcription_Pathway);R_MMU_1640170(Cell_Cycle);R_MMU_69236(G1_Phase);R_MMU_69278(Cell_Cycle,_Mitotic);R_MMU_453279(Mitotic_G1_phase_and_G1/S_transition);R_MMU_8934593(Regulation_of_RUNX1_Expression_and_Activity);R_MMU_74160(Gene_expression_(Transcription));R_MMU_69231(Cyclin_D_associated_events_in_G1);R_MMU_8878171(Transcriptiona…	112	121.59	122.413	73.3299	71.951	71.2679	61.1091	62.5205	64.132
ENSMUSG00000000194	chr2	31152316	31218775	+	Gpr107	277463	ENSMUST00000056433;ENSMUST00000153032;ENSMUST00000194084;ENSMUST00000172422;ENSMUST00000151991;ENSMUST00000127872;ENSMUST00000133207;ENSMUST00000146747;ENSMUST00000149622;ENSMUST00000147099;ENSMUST00000169333	GO:0005515(protein binding);GO:0005654(nucleoplasm);GO:0005769(early endosome);GO:0005794(Golgi apparatus);GO:0005886(plasma membrane);GO:0016020(membrane);GO:0016021(integral component of membrane);GO:0030136(clathrin-coated vesicle);GO:0032050(clathrin heavy chain binding);GO:0072583(clathrin-dependent endocytosis);GO:0072583(clathrin-dependent endocytosis)	NA	K22985	NA	NA	G protein-coupled receptor 107 [Source:MGI Symbol;Acc:MGI:2139054]	protein_coding;retained_intron;processed_transcript	NA	9.55252	7.64679	7.95546	5.3923	5.70377	5.92322	6.37272	7.74444	6.70359
ENSMUSG00000000197	chr14	123276634	123627144	-	Nalcn	338370	ENSMUST00000000201;ENSMUST00000227541;ENSMUST00000226617	GO:0005216(ion channel activity);GO:0005261(cation channel activity);GO:0006811(ion transport);GO:0016020(membrane);GO:0016021(integral component of membrane);GO:0034220(ion transmembrane transport);GO:0055085(transmembrane transport);GO:0098655(cation transmembrane transport);GO:0098655(cation transmembrane transport)	NA	K21863	NA	NA	sodium leak channel, non-selective [Source:MGI Symbol;Acc:MGI:2444306]	protein_coding;retained_intron	R_MMU_382551(Transport_of_small_molecules);R_MMU_2672351(Stimuli_sensing_channels);R_MMU_983712(Ion_channel_transport)	0	0.00448558	0.00461393	0	0.0149649	0.0193327	0.0264093	0.012882	0.0296822
ENSMUSG00000000202	chr11	114791217	114795945	-	Btbd17	72014	ENSMUST00000156053;ENSMUST00000141481	GO:0003674(molecular_function);GO:0005515(protein binding);GO:0005575(cellular_component);GO:0005576(extracellular region);GO:0008150(biological_process);GO:0008150(biological_process)	NA	NA	NA	NA	BTB (POZ) domain containing 17 [Source:MGI Symbol;Acc:MGI:1919264]	processed_transcript	NA	0.0120984	0.051846	0.0213039	0.0516688	0.0815618	0.0690326	0.0416489	0.0667612	0.0766134
ENSMUSG00000000204	chr11	83175186	83190216	+	Slfn4	20558	ENSMUST00000000208;ENSMUST00000167596;ENSMUST00000215472	GO:0003674(molecular_function);GO:0005575(cellular_component);GO:0009617(response to bacterium);GO:0009617(response to bacterium)	NA	NA	NA	NA	schlafen 4 [Source:MGI Symbol;Acc:MGI:1329010]	protein_coding	NA	0	0	0.0358077	0.101615	0.0490716	0.128634	0.0291518	0.0963523	0.0724552
ENSMUSG00000000216	chr7	121734479	121768475	+	Scnn1g	20278	ENSMUST00000000221	GO:0005216(ion channel activity);GO:0005272(sodium channel activity);GO:0005654(nucleoplasm);GO:0005886(plasma membrane);GO:0005887(integral component of plasma membrane);GO:0006811(ion transport);GO:0006814(sodium ion transport);GO:0009897(external side of plasma membrane);GO:0009986(cell surface);GO:0015280(ligand-gated sodium channel activity);GO:0016020(membrane);GO:0016021(integral component…	04742(Taste transduction);04960(Aldosterone-regulated sodium reabsorption)	K04827	NA	NA	sodium channel, nonvoltage-gated 1 gamma [Source:MGI Symbol;Acc:MGI:104695]	protein_coding	R_MMU_382551(Transport_of_small_molecules);R_MMU_2672351(Stimuli_sensing_channels);R_MMU_983712(Ion_channel_transport)	0	0	0.123022	0	0	0.083676	0	0	0.087813
ENSMUSG00000000223	X	134404551	134456573	+	Drp2	13497	ENSMUST00000113228;ENSMUST00000153424;ENSMUST00000113224;ENSMUST00000142146;ENSMUST00000000228	GO:0005515(protein binding);GO:0005886(plasma membrane);GO:0007417(central nervous system development);GO:0008270(zinc ion binding);GO:0014069(postsynaptic density);GO:0016020(membrane);GO:0030054(cell junction);GO:0030425(dendrite);GO:0042995(cell projection);GO:0043204(perikaryon);GO:0045202(synapse);GO:0046872(metal ion binding);GO:0050808(synapse organization);GO:0098978(glutamatergic synapse…	NA	NA	NA	NA	dystrophin related protein 2 [Source:MGI Symbol;Acc:MGI:107432]	protein_coding;processed_transcript;retained_intron	NA	0.197298	0.129767	0.114225	0.104507	0.16064	0.177096	0.0741011	0.144795	0.158832
ENSMUSG00000000244	chr7	143005046	143019644	+	Tspan32	27027	ENSMUST00000009396;ENSMUST00000141186;ENSMUST00000075172;ENSMUST00000145212;ENSMUST00000082008;ENSMUST00000207449;ENSMUST00000154264	GO:0003674(molecular_function);GO:0005887(integral component of plasma membrane);GO:0007010(cytoskeleton organization);GO:0007229(integrin-mediated signaling pathway);GO:0007596(blood coagulation);GO:0007599(hemostasis);GO:0008285(negative regulation of cell population proliferation);GO:0009986(cell surface);GO:0016020(membrane);GO:0016021(integral component of membrane);GO:0030886(negative regul…	NA	K17359	NA	NA	tetraspanin 32 [Source:MGI Symbol;Acc:MGI:1350360]	protein_coding;retained_intron;nonsense_mediated_decay	NA	0.454584	0.228207	0.29589	0.383083	0.34283	0.329439	0.316594	0.514315	0.439926
ENSMUSG00000000247	chr2	38339281	38369733	+	Lhx2	16870	ENSMUST00000143783;ENSMUST00000000253	GO:0000977(RNA polymerase II regulatory region sequence-specific DNA binding);GO:0000978(RNA polymerase II cis-regulatory region sequence-specific DNA binding);GO:0000981(DNA-binding transcription factor activity, RNA polymerase II-specific);GO:0001228(DNA-binding transcription activator activity, RNA polymerase II-specific);GO:0001843(neural tube closure);GO:0001942(hair follicle development);GO…	NA	K09373	NA	Homeobox	LIM homeobox protein 2 [Source:MGI Symbol;Acc:MGI:96785]	protein_coding	NA	0.0981167	0.136284	0.0383791	0.0374327	0.0758312	0.0713123	0.0392545	0.12886	0.11465
ENSMUSG00000000248	chr6	128934381	128984707	+	Clec2g	70809	ENSMUST00000000254;ENSMUST00000146925;ENSMUST00000142388	GO:0005615(extracellular space);GO:0005886(plasma membrane);GO:0009897(external side of plasma membrane);GO:0016020(membrane);GO:0016021(integral component of membrane);GO:0030246(carbohydrate binding);GO:0045671(negative regulation of osteoclast differentiation);GO:0046703(natural killer cell lectin-like receptor binding);GO:0046703(natural killer cell lectin-like receptor binding)	NA	NA	NA	NA	C-type lectin domain family 2, member g [Source:MGI Symbol;Acc:MGI:1918059]	protein_coding;retained_intron	NA	0.121662	0.119343	0.11508	0.197643	0.207856	0.178842	0.396963	0.225421	0.452306
ENSMUSG00000000253	chr13	45507444	45553800	+	Gmpr	66355	ENSMUST00000000260;ENSMUST00000129176	GO:0003824(catalytic activity);GO:0003920(GMP reductase activity);GO:0006144(purine nucleobase metabolic process);GO:0006163(purine nucleotide metabolic process);GO:0009117(nucleotide metabolic process);GO:0016491(oxidoreductase activity);GO:0046872(metal ion binding);GO:0055114(oxidation-reduction process);GO:1902560(GMP reductase complex);GO:1902560(GMP reductase complex)	00230(Purine metabolism);00230(Purine metabolism)	K00364	EC:1.7.1.7	NA	guanosine monophosphate reductase [Source:MGI Symbol;Acc:MGI:1913605]	protein_coding;retained_intron	R_MMU_74217(Purine_salvage);R_MMU_1430728(Metabolism);R_MMU_8956321(Nucleotide_salvage);R_MMU_15869(Metabolism_of_nucleotides)	0.125274	0.0524413	0.020891	0.0627593	0.126674	0.12008	0.0339962	0.0659165	0.278265
ENSMUSG00000000263	chr11	55514238	55608198	-	Glra1	14654	ENSMUST00000102716	GO:0001508(action potential);GO:0001964(startle response);GO:0002087(regulation of respiratory gaseous exchange by nervous system process);GO:0004888(transmembrane signaling receptor activity);GO:0005216(ion channel activity);GO:0005230(extracellular ligand-gated ion channel activity);GO:0005254(chloride channel activity);GO:0005783(endoplasmic reticulum);GO:0005886(plasma membrane);GO:0005887(in…	04080(Neuroactive ligand-receptor interaction)	K05193	NA	NA	glycine receptor, alpha 1 subunit [Source:MGI Symbol;Acc:MGI:95747]	protein_coding	R_MMU_112315(Transmission_across_Chemical_Synapses);R_MMU_112314(Neurotransmitter_receptors_and_postsynaptic_signal_transmission);R_MMU_112316(Neuronal_System)	0.0231109	0	0.0620083	0	0	0.0481178	0.0430646	0.0360282	0
ENSMUSG00000000266	X	140664599	140767715	+	Mid2	23947	ENSMUST00000128809;ENSMUST00000112990;ENSMUST00000112988;ENSMUST00000112993;ENSMUST00000140144	GO:0005515(protein binding);GO:0005737(cytoplasm);GO:0005856(cytoskeleton);GO:0005874(microtubule);GO:0008017(microtubule binding);GO:0008270(zinc ion binding);GO:0010508(positive regulation of autophagy);GO:0019899(enzyme binding);GO:0032897(negative regulation of viral transcription);GO:0035372(protein localization to microtubule);GO:0042803(protein homodimerization activity);GO:0043123(positiv…	NA	K10647	EC:2.3.2.27	NA	midline 2 [Source:MGI Symbol;Acc:MGI:1344333]	protein_coding;retained_intron	NA	12.7639	15.5199	16.3173	30.3305	28.7255	29.3102	25.4526	24.2544	28.1746
ENSMUSG00000000275	chr11	88999376	89020293	+	Trim25	217069	ENSMUST00000100627;ENSMUST00000107896	GO:0002376(immune system process);GO:0005515(protein binding);GO:0005654(nucleoplasm);GO:0005737(cytoplasm);GO:0005829(cytosol);GO:0006511(ubiquitin-dependent protein catabolic process);GO:0006513(protein monoubiquitination);GO:0010494(cytoplasmic stress granule);GO:0016567(protein ubiquitination);GO:0016604(nuclear body);GO:0016740(transferase activity);GO:0016874(ligase activity);GO:0030433(ubi…	04064(NF-kappa B signaling pathway);04622(RIG-I-like receptor signaling pathway);05164(Influenza A);05164(Influenza A)	K10652	EC:2.3.2.27	NA	tripartite motif-containing 25 [Source:MGI Symbol;Acc:MGI:102749]	protein_coding	R_MMU_1169408(ISG15_antiviral_mechanism);R_MMU_5656169(Termination_of_translesion_DNA_synthesis);R_MMU_73893(DNA_Damage_Bypass);R_MMU_168256(Immune_System);R_MMU_1280215(Cytokine_Signaling_in_Immune_system);R_MMU_110313(Translesion_synthesis_by_Y_family_DNA_polymerases_bypasses_lesions_on_DNA_template);R_MMU_913531(Interferon_Signaling);R_MMU_1169410(Antiviral_mechanism_by_IFN_stimulated_genes);R…	11.3213	11.3115	11.4198	12.7021	11.3512	12.0066	13.344	13.3162	13.74
ENSMUSG00000000276	chr11	89035179	89066850	-	Dgke	56077	ENSMUST00000107894;ENSMUST00000000285;ENSMUST00000152772	GO:0000166(nucleotide binding);GO:0003951(NAD+ kinase activity);GO:0004143(diacylglycerol kinase activity);GO:0005524(ATP binding);GO:0005654(nucleoplasm);GO:0005737(cytoplasm);GO:0005829(cytosol);GO:0006654(phosphatidic acid biosynthetic process);GO:0006661(phosphatidylinositol biosynthetic process);GO:0007165(signal transduction);GO:0007205(protein kinase C-activating G protein-coupled receptor…	00561(Glycerolipid metabolism);00564(Glycerophospholipid metabolism);04070(Phosphatidylinositol signaling system);04072(Phospholipase D signaling pathway);05231(Choline metabolism in cancer);05231(Choline metabolism in cancer)	K00901	EC:2.7.1.107	NA	diacylglycerol kinase, epsilon [Source:MGI Symbol;Acc:MGI:1889276]	protein_coding;nonsense_mediated_decay	R_MMU_114508(Effects_of_PIP2_hydrolysis);R_MMU_109582(Hemostasis);R_MMU_76002(Platelet_activation,_signaling_and_aggregation);R_MMU_416476(G_alpha_(q)_signalling_events);R_MMU_372790(Signaling_by_GPCR);R_MMU_388396(GPCR_downstream_signalling);R_MMU_162582(Signal_Transduction)	2.57675	2.83686	2.39277	2.2524	2.10919	1.97704	2.23384	1.90173	2.18228
ENSMUSG00000000278	chr11	88924020	88955465	-	Scpep1	74617	ENSMUST00000000287	GO:0004180(carboxypeptidase activity);GO:0004185(serine-type carboxypeptidase activity);GO:0005576(extracellular region);GO:0005829(cytosol);GO:0006508(proteolysis);GO:0008233(peptidase activity);GO:0016787(hydrolase activity);GO:0042573(retinoic acid metabolic process);GO:0045776(negative regulation of blood pressure);GO:0097755(positive regulation of blood vessel diameter)	NA	K09646	EC:3.4.16.-	NA	serine carboxypeptidase 1 [Source:MGI Symbol;Acc:MGI:1921867]	protein_coding	NA	128.848	134.972	136.925	146.543	139.704	143.892	156.612	147.148	161.29
ENSMUSG00000000282	chr11	74830920	74845725	+	Mnt	17428	ENSMUST00000000291;ENSMUST00000133217	GO:0000122(negative regulation of transcription by RNA polymerase II);GO:0000977(RNA polymerase II regulatory region sequence-specific DNA binding);GO:0001227(DNA-binding transcription repressor activity, RNA polymerase II-specific);GO:0003677(DNA binding);GO:0003682(chromatin binding);GO:0003700(DNA-binding transcription factor activity);GO:0005515(protein binding);GO:0005634(nucleus);GO:0005654…	NA	K09115	NA	bHLH	max binding protein [Source:MGI Symbol;Acc:MGI:109150]	protein_coding;retained_intron	NA	4.61145	2.26103	1.9463	0.925646	1.20681	1.22323	2.13065	3.29978	2.21592
ENSMUSG00000000290	chr10	77530252	77565686	+	Itgb2	16414	ENSMUST00000000299	GO:0002523(leukocyte migration involved in inflammatory response);GO:0005886(plasma membrane);GO:0006909(phagocytosis);GO:0007155(cell adhesion);GO:0007159(leukocyte cell-cell adhesion);GO:0007160(cell-matrix adhesion);GO:0007229(integrin-mediated signaling pathway);GO:0007568(aging);GO:0008305(integrin complex);GO:0009986(cell surface);GO:0016020(membrane);GO:0016021(integral component of membra…	04015(Rap1 signaling pathway);04145(Phagosome);04390(Hippo signaling pathway);04514(Cell adhesion molecules (CAMs));04610(Complement and coagulation cascades);04650(Natural killer cell mediated cytotoxicity);04670(Leukocyte transendothelial migration);04810(Regulation of actin cytoskeleton);05133(Pertussis);05134(Legionellosis);05140(Leishmaniasis);05144(Malaria);05146(Amoebiasis);05150(Staphyloc…	K06464	NA	NA	integrin beta 2 [Source:MGI Symbol;Acc:MGI:96611]	protein_coding	R_MMU_166016(Toll_Like_Receptor_4_(TLR4)_Cascade);R_MMU_109582(Hemostasis);R_MMU_168898(Toll_like_Receptor_Cascades);R_MMU_1474244(Extracellular_matrix_organization);R_MMU_198933(Immunoregulatory_interactions_between_a_Lymphoid_and_a_non_Lymphoid_cell);R_MMU_202733(Cell_surface_interactions_at_the_vascular_wall);R_MMU_168256(Immune_System);R_MMU_6798695(Neutrophil_degranulation);R_MMU_168249(Inna…	1.18981	0.810423	0.85148	1.02587	1.23672	1.0525	1.03905	1.26104	1.42538
ENSMUSG00000000295	chr10	31313383	31328204	+	Hddc2	69692	ENSMUST00000000304;ENSMUST00000162076;ENSMUST00000160447;ENSMUST00000159194;ENSMUST00000159659	GO:0002953(5'-deoxynucleotidase activity);GO:0005737(cytoplasm);GO:0005739(mitochondrion);GO:0016311(dephosphorylation);GO:0016787(hydrolase activity);GO:0046872(metal ion binding);GO:0046872(metal ion binding)	NA	K07023	NA	NA	HD domain containing 2 [Source:MGI Symbol;Acc:MGI:1916942]	protein_coding;retained_intron;nonsense_mediated_decay	NA	5.26917	4.69776	5.98447	5.84007	6.20309	5.92554	5.86151	5.35077	6.54063
ENSMUSG00000000296	chr10	31332376	31445958	-	Tpd52l1	21987	ENSMUST00000000305;ENSMUST00000214644;ENSMUST00000215515;ENSMUST00000213528;ENSMUST00000213639	GO:0000086(G2/M transition of mitotic cell cycle);GO:0005737(cytoplasm);GO:0005769(early endosome);GO:0042802(identical protein binding);GO:0042803(protein homodimerization activity);GO:0043406(positive regulation of MAP kinase activity);GO:0046330(positive regulation of JNK cascade);GO:0048471(perinuclear region of cytoplasm);GO:2001235(positive regulation of apoptotic signaling pathway);GO:2001…	NA	NA	NA	NA	tumor protein D52-like 1 [Source:MGI Symbol;Acc:MGI:1298386]	protein_coding	R_MMU_5653656(Vesicle_mediated_transport);R_MMU_432722(Golgi_Associated_Vesicle_Biogenesis);R_MMU_199991(Membrane_Trafficking);R_MMU_199992(trans_Golgi_Network_Vesicle_Budding)	15.7001	6.51222	6.56958	6.05498	7.36162	6.72913	8.0359	19.8483	7.83424
ENSMUSG00000000301	chr11	59970614	60046485	-	Pemt	18618	ENSMUST00000150954;ENSMUST00000102692;ENSMUST00000000310;ENSMUST00000102693;ENSMUST00000136660;ENSMUST00000147422;ENSMUST00000148512;ENSMUST00000143646;ENSMUST00000146461	GO:0000773(phosphatidyl-N-methylethanolamine N-methyltransferase activity);GO:0001835(blastocyst hatching);GO:0004608(phosphatidylethanolamine N-methyltransferase activity);GO:0005739(mitochondrion);GO:0005740(mitochondrial envelope);GO:0005783(endoplasmic reticulum);GO:0005789(endoplasmic reticulum membrane);GO:0006629(lipid metabolic process);GO:0006650(glycerophospholipid metabolic process);GO…	00564(Glycerophospholipid metabolism);00564(Glycerophospholipid metabolism)	K00551	2.1.1.71;EC:2.1.1.17	NA	phosphatidylethanolamine N-methyltransferase [Source:MGI Symbol;Acc:MGI:104535]	processed_transcript;protein_coding	R_MMU_556833(Metabolism_of_lipids);R_MMU_1430728(Metabolism);R_MMU_1483257(Phospholipid_metabolism);R_MMU_1483191(Synthesis_of_PC);R_MMU_1483206(Glycerophospholipid_biosynthesis)	0.652666	0.598841	0.35264	0.171122	0.330306	0.117666	0.411925	0.412129	0.621509
ENSMUSG00000000303	chr8	106603351	106670246	+	Cdh1	12550	ENSMUST00000000312;ENSMUST00000136580	GO:0005509(calcium ion binding);GO:0005737(cytoplasm);GO:0005802(trans-Golgi network);GO:0005886(plasma membrane);GO:0005912(adherens junction);GO:0007155(cell adhesion);GO:0007156(homophilic cell adhesion via plasma membrane adhesion molecules);GO:0007416(synapse assembly);GO:0008013(beta-catenin binding);GO:0009636(response to toxic substance);GO:0009898(cytoplasmic side of plasma membrane);GO:…	04015(Rap1 signaling pathway);04371(Apelin signaling pathway);04390(Hippo signaling pathway);04514(Cell adhesion molecules (CAMs));04520(Adherens junction);05100(Bacterial invasion of epithelial cells);05200(Pathways in cancer);05213(Endometrial cancer);05216(Thyroid cancer);05218(Melanoma);05219(Bladder cancer);05226(Gastric cancer);05226(Gastric cancer)	K05689	NA	NA	cadherin 1 [Source:MGI Symbol;Acc:MGI:88354]	protein_coding;processed_transcript	NA	0.154137	0.145079	0.240041	0.11213	0.139382	0.134775	0.0935462	0.069989	0.373352
ENSMUSG00000000305	chr2	179442431	179899373	+	Cdh4	12561	ENSMUST00000000314;ENSMUST00000129659	GO:0005509(calcium ion binding);GO:0005886(plasma membrane);GO:0005887(integral component of plasma membrane);GO:0007155(cell adhesion);GO:0007156(homophilic cell adhesion via plasma membrane adhesion molecules);GO:0007157(heterophilic cell-cell adhesion via plasma membrane cell adhesion molecules);GO:0007411(axon guidance);GO:0016020(membrane);GO:0016021(integral component of membrane);GO:001634…	04514(Cell adhesion molecules (CAMs));04514(Cell adhesion molecules (CAMs))	K06797	NA	NA	cadherin 4 [Source:MGI Symbol;Acc:MGI:99218]	protein_coding;retained_intron	R_MMU_421270(Cell_cell_junction_organization);R_MMU_446728(Cell_junction_organization);R_MMU_525793(Myogenesis);R_MMU_418990(Adherens_junctions_interactions);R_MMU_1500931(Cell_Cell_communication);R_MMU_1266738(Developmental_Biology)	0.0540811	0.033329	0.013092	0.0237563	0	0	0.0578547	0.0178128	0
ENSMUSG00000000308	chr2	121357714	121363737	+	Ckmt1	12716	ENSMUST00000125812;ENSMUST00000078222;ENSMUST00000150271;ENSMUST00000000317;ENSMUST00000145380;ENSMUST00000129130;ENSMUST00000128612;ENSMUST00000153040	GO:0000166(nucleotide binding);GO:0003824(catalytic activity);GO:0004111(creatine kinase activity);GO:0005515(protein binding);GO:0005524(ATP binding);GO:0005739(mitochondrion);GO:0005743(mitochondrial inner membrane);GO:0016020(membrane);GO:0016301(kinase activity);GO:0016310(phosphorylation);GO:0016740(transferase activity);GO:0016772(transferase activity, transferring phosphorus-containing gro…	00330(Arginine and proline metabolism);00330(Arginine and proline metabolism)	K00933	EC:2.7.3.2	NA	creatine kinase, mitochondrial 1, ubiquitous [Source:MGI Symbol;Acc:MGI:99441]	protein_coding;retained_intron;nonsense_mediated_decay	R_MMU_71288(Creatine_metabolism);R_MMU_1430728(Metabolism);R_MMU_71291(Metabolism_of_amino_acids_and_derivatives)	1.7667	2.3448	2.57102	1.32984	1.70376	1.44569	1.98856	1.62992	1.80315
ENSMUSG00000000317	chr11	70224128	70229739	-	Bcl6b	12029	ENSMUST00000000326	GO:0000122(negative regulation of transcription by RNA polymerase II);GO:0000977(RNA polymerase II regulatory region sequence-specific DNA binding);GO:0000978(RNA polymerase II cis-regulatory region sequence-specific DNA binding);GO:0001227(DNA-binding transcription repressor activity, RNA polymerase II-specific);GO:0001817(regulation of cytokine production);GO:0002682(regulation of immune system…	NA	K22648	NA	ZBTB	B cell CLL/lymphoma 6, member B [Source:MGI Symbol;Acc:MGI:1278332]	protein_coding	NA	0	0.0351389	0.022055	0.0635422	0.0682106	0.0740457	0.0280729	0.0797803	0.0322381
ENSMUSG00000000318	chr11	70156197	70170834	+	Clec10a	17312	ENSMUST00000144935;ENSMUST00000102571;ENSMUST00000178945	GO:0002248(connective tissue replacement involved in inflammatory response wound healing);GO:0016020(membrane);GO:0016021(integral component of membrane);GO:0030246(carbohydrate binding);GO:0030246(carbohydrate binding)	NA	K06721	NA	NA	C-type lectin domain family 10, member A [Source:MGI Symbol;Acc:MGI:96975]	protein_coding	NA	0	0	0.0380384	0.0233797	0.0389863	0.0239386	0	0	0.0418439
ENSMUSG00000000320	chr11	70241457	70255353	-	Alox12	11684	ENSMUST00000000329;ENSMUST00000108574	GO:0004052(arachidonate 12(S)-lipoxygenase activity);GO:0005506(iron ion binding);GO:0005515(protein binding);GO:0005737(cytoplasm);GO:0005829(cytosol);GO:0005886(plasma membrane);GO:0006629(lipid metabolic process);GO:0006631(fatty acid metabolic process);GO:0007568(aging);GO:0010628(positive regulation of gene expression);GO:0010656(negative regulation of muscle cell apoptotic process);GO:00109…	00590(Arachidonic acid metabolism);01523(Antifolate resistance);04726(Serotonergic synapse);04750(Inflammatory mediator regulation of TRP channels);04750(Inflammatory mediator regulation of TRP channels)	NA	NA	NA	arachidonate 12-lipoxygenase [Source:MGI Symbol;Acc:MGI:87998]	protein_coding	R_MMU_2142700(Synthesis_of_Lipoxins_(LX));R_MMU_9018677(Biosynthesis_of_DHA_derived_SPMs);R_MMU_2142712(Synthesis_of_12_eicosatetraenoic_acid_derivatives);R_MMU_556833(Metabolism_of_lipids);R_MMU_9025106(Biosynthesis_of_DPAn_6_SPMs);R_MMU_1430728(Metabolism);R_MMU_8978868(Fatty_acid_metabolism);R_MMU_9025094(Biosynthesis_of_DPAn_3_SPMs);R_MMU_2142696(Synthesis_of_Hepoxilins_(HX)_and_Trioxilins_(T…	0.30684	0.212167	0.438051	0.335957	0.345378	0.672793	0.49281	0.432875	0.498711
ENSMUSG00000000325	chr16	18348182	18407076	+	Arvcf	11877	ENSMUST00000115614;ENSMUST00000231791;ENSMUST00000115610;ENSMUST00000126183;ENSMUST00000150484;ENSMUST00000152132;ENSMUST00000232241	GO:0005515(protein binding);GO:0005634(nucleus);GO:0005737(cytoplasm);GO:0005886(plasma membrane);GO:0005911(cell-cell junction);GO:0005912(adherens junction);GO:0007043(cell-cell junction assembly);GO:0007155(cell adhesion);GO:0007275(multicellular organism development);GO:0016339(calcium-dependent cell-cell adhesion via plasma membrane cell adhesion molecules);GO:0045296(cadherin binding);GO:00…	NA	NA	NA	NA	armadillo repeat gene deleted in velocardiofacial syndrome [Source:MGI Symbol;Acc:MGI:109620]	protein_coding;retained_intron;processed_transcript	NA	1.2629	0.474837	0.552181	0.486424	0.659258	0.580867	0.894972	1.22191	0.725178
ENSMUSG00000000326	chr16	18406886	18426852	-	Comt	12846	ENSMUST00000165430;ENSMUST00000115609;ENSMUST00000000335	GO:0000287(magnesium ion binding);GO:0005737(cytoplasm);GO:0005739(mitochondrion);GO:0005829(cytosol);GO:0005886(plasma membrane);GO:0006584(catecholamine metabolic process);GO:0007565(female pregnancy);GO:0007612(learning);GO:0007614(short-term memory);GO:0008168(methyltransferase activity);GO:0008171(O-methyltransferase activity);GO:0008210(estrogen metabolic process);GO:0014070(response to org…	00140(Steroid hormone biosynthesis);00350(Tyrosine metabolism);04728(Dopaminergic synapse);04728(Dopaminergic synapse)	K00545	EC:2.1.1.6	NA	catechol-O-methyltransferase [Source:MGI Symbol;Acc:MGI:88470]	protein_coding	R_MMU_379397(Enzymatic_degradation_of_dopamine_by_COMT);R_MMU_112315(Transmission_across_Chemical_Synapses);R_MMU_1430728(Metabolism);R_MMU_156580(Phase_II_Conjugation_of_compounds);R_MMU_156581(Methylation);R_MMU_379401(Dopamine_clearance_from_the_synaptic_cleft);R_MMU_379398(Enzymatic_degradation_of_Dopamine_by_monoamine_oxidase);R_MMU_211859(Biological_oxidations);R_MMU_112316(Neuronal_System)…	12.7861	5.37951	5.95471	2.85496	3.53698	4.21226	6.85218	11.0436	5.77866
ENSMUSG00000000339	chr3	116488963	116508208	-	Rtca	66368	ENSMUST00000000348;ENSMUST00000124486;ENSMUST00000140677;ENSMUST00000153005;ENSMUST00000143425	GO:0000166(nucleotide binding);GO:0003824(catalytic activity);GO:0003963(RNA-3'-phosphate cyclase activity);GO:0005524(ATP binding);GO:0005634(nucleus);GO:0005654(nucleoplasm);GO:0006396(RNA processing);GO:0016874(ligase activity);GO:0016874(ligase activity)	NA	K01974	EC:6.5.1.4	NA	RNA 3'-terminal phosphate cyclase [Source:MGI Symbol;Acc:MGI:1913618]	protein_coding;retained_intron;nonsense_mediated_decay	NA	10.1844	6.98452	7.58803	5.09833	6.95088	7.50484	7.06245	8.73121	6.94772
ENSMUSG00000000340	chr3	116513070	116549981	+	Dbt	13171	ENSMUST00000000349;ENSMUST00000197201;ENSMUST00000199614;ENSMUST00000196376	GO:0005737(cytoplasm);GO:0005739(mitochondrion);GO:0005759(mitochondrial matrix);GO:0016407(acetyltransferase activity);GO:0016740(transferase activity);GO:0016746(transferase activity, transferring acyl groups);GO:0031405(lipoic acid binding);GO:0031625(ubiquitin protein ligase binding);GO:0042645(mitochondrial nucleoid);GO:0043754(dihydrolipoyllysine-residue (2-methylpropanoyl)transferase activ…	00280(Valine, leucine and isoleucine degradation);00640(Propanoate metabolism);00640(Propanoate metabolism)	K09699	EC:2.3.1.168	NA	dihydrolipoamide branched chain transacylase E2 [Source:MGI Symbol;Acc:MGI:105386]	protein_coding;nonsense_mediated_decay;retained_intron	R_MMU_70895(Branched_chain_amino_acid_catabolism);R_MMU_9012999(RHO_GTPase_cycle);R_MMU_1430728(Metabolism);R_MMU_9716542(Signaling_by_Rho_GTPases,_Miro_GTPases_and_RHOBTB3);R_MMU_194315(Signaling_by_Rho_GTPases);R_MMU_71291(Metabolism_of_amino_acids_and_derivatives);R_MMU_162582(Signal_Transduction);R_MMU_389661(Glyoxylate_metabolism_and_glycine_degradation);R_MMU_9013407(RHOH_GTPase_cycle)	11.9787	14.7371	13.604	15.556	14.0884	15.1115	14.2292	12.4494	16.5956
ENSMUSG00000000346	chr15	100615349	100620761	+	Dazap2	23994	ENSMUST00000000356;ENSMUST00000230661;ENSMUST00000229424;ENSMUST00000230384	GO:0005515(protein binding);GO:0005634(nucleus);GO:0005667(transcription factor complex);GO:0005737(cytoplasm);GO:0016607(nuclear speck);GO:0030971(receptor tyrosine kinase binding);GO:0031435(mitogen-activated protein kinase kinase kinase binding);GO:0032991(protein-containing complex);GO:0042802(identical protein binding);GO:0043539(protein serine/threonine kinase activator activity);GO:0050699…	NA	NA	NA	NA	DAZ associated protein 2 [Source:MGI Symbol;Acc:MGI:1344344]	protein_coding;processed_transcript	NA	75.7466	74.2571	71.9649	62.2345	62.3646	62.4933	68.4981	68.6518	70.5104
ENSMUSG00000000355	X	38600578	38613426	+	Mcts1	68995	ENSMUST00000140204;ENSMUST00000000365;ENSMUST00000134573;ENSMUST00000133128;ENSMUST00000148938	GO:0001731(formation of translation preinitiation complex);GO:0002188(translation reinitiation);GO:0003723(RNA binding);GO:0003743(translation initiation factor activity);GO:0005737(cytoplasm);GO:0005829(cytosol);GO:0005886(plasma membrane);GO:0006412(translation);GO:0006413(translational initiation);GO:0006974(cellular response to DNA damage stimulus);GO:0007049(cell cycle);GO:0022627(cytosolic …	NA	K07575	NA	NA	malignant T cell amplified sequence 1 [Source:MGI Symbol;Acc:MGI:1916245]	processed_transcript;protein_coding	NA	9.84654	10.414	8.64224	11.4338	10.286	9.34467	9.98449	8.68811	10.3232
ENSMUSG00000000359	chr2	152626951	152635194	+	Rem1	19700	ENSMUST00000000369;ENSMUST00000139370	GO:0000166(nucleotide binding);GO:0003924(GTPase activity);GO:0005246(calcium channel regulator activity);GO:0005516(calmodulin binding);GO:0005525(GTP binding);GO:0005886(plasma membrane);GO:0007165(signal transduction);GO:0008150(biological_process);GO:0016020(membrane);GO:1901842(negative regulation of high voltage-gated calcium channel activity);GO:1901842(negative regulation of high voltage-…	NA	K07847	NA	NA	rad and gem related GTP binding protein 1 [Source:MGI Symbol;Acc:MGI:1097696]	protein_coding;retained_intron	NA	0	0.0252727	0.100181	0.0976863	0.0337458	0	0	0	0.0765904
ENSMUSG00000000365	chr14	56402581	56525032	+	Rnf17	30054	ENSMUST00000095793	GO:0005634(nucleus);GO:0005737(cytoplasm);GO:0007275(multicellular organism development);GO:0007283(spermatogenesis);GO:0007286(spermatid development);GO:0030154(cell differentiation);GO:0042802(identical protein binding);GO:0046872(metal ion binding)	NA	K18405	NA	NA	ring finger protein 17 [Source:MGI Symbol;Acc:MGI:1353419]	protein_coding	NA	0	0.00408148	0	0	0.00020749	0	0.00207321	0.00934801	0
ENSMUSG00000000374	chr10	78186725	78244641	-	Trappc10	216131	ENSMUST00000000384;ENSMUST00000219948;ENSMUST00000217858;ENSMUST00000218124;ENSMUST00000217980	GO:0005794(Golgi apparatus);GO:0030008(TRAPP complex);GO:0030008(TRAPP complex)	NA	K20307	NA	NA	trafficking protein particle complex 10 [Source:MGI Symbol;Acc:MGI:1336209]	protein_coding;retained_intron;nonsense_mediated_decay	R_MMU_5653656(Vesicle_mediated_transport);R_MMU_199977(ER_to_Golgi_Anterograde_Transport);R_MMU_948021(Transport_to_the_Golgi_and_subsequent_modification);R_MMU_597592(Post_translational_protein_modification);R_MMU_392499(Metabolism_of_proteins);R_MMU_446203(Asparagine_N_linked_glycosylation);R_MMU_204005(COPII_mediated_vesicle_transport);R_MMU_199991(Membrane_Trafficking);R_MMU_8876198(RAB_GEFs_…	9.92892	8.40685	9.18918	8.51131	9.06616	8.77393	9.26351	10.3885	10.1415
ENSMUSG00000000378	chr11	6546887	6596744	+	Ccm2	216527	ENSMUST00000000388;ENSMUST00000159007;ENSMUST00000109722;ENSMUST00000161501;ENSMUST00000144293;ENSMUST00000160633;ENSMUST00000161667	GO:0001568(blood vessel development);GO:0001570(vasculogenesis);GO:0001701(in utero embryonic development);GO:0001885(endothelial cell development);GO:0001944(vasculature development);GO:0005515(protein binding);GO:0005737(cytoplasm);GO:0005739(mitochondrion);GO:0007507(heart development);GO:0032991(protein-containing complex);GO:0035264(multicellular organism growth);GO:0045216(cell-cell junctio…	NA	NA	NA	NA	cerebral cavernous malformation 2 [Source:MGI Symbol;Acc:MGI:2384924]	protein_coding;nonsense_mediated_decay;processed_transcript;retained_intron	NA	6.50301	4.15979	4.10264	1.1923	2.62951	2.60183	4.57927	6.3363	4.56698
ENSMUSG00000000384	chr11	6615598	6626067	-	Tbrg4	21379	ENSMUST00000156969;ENSMUST00000189268;ENSMUST00000000394;ENSMUST00000150697;ENSMUST00000134016;ENSMUST00000131477;ENSMUST00000132446;ENSMUST00000151008;ENSMUST00000136682;ENSMUST00000131815;ENSMUST00000144463	GO:0004672(protein kinase activity);GO:0005739(mitochondrion);GO:0005759(mitochondrial matrix);GO:0016071(mRNA metabolic process);GO:0044528(regulation of mitochondrial mRNA stability);GO:0090615(mitochondrial mRNA processing);GO:0090615(mitochondrial mRNA processing)	NA	NA	NA	NA	transforming growth factor beta regulated gene 4 [Source:MGI Symbol;Acc:MGI:1100868]	nonsense_mediated_decay;protein_coding;retained_intron;processed_transcript	NA	4.93794	2.28124	2.11169	1.40454	1.56827	1.81779	2.19006	3.92266	1.79063
ENSMUSG00000000385	chr16	97564682	97611195	-	Tmprss2	50528	ENSMUST00000000395;ENSMUST00000231908;ENSMUST00000232599;ENSMUST00000231715	GO:0004252(serine-type endopeptidase activity);GO:0005044(scavenger receptor activity);GO:0005515(protein binding);GO:0005576(extracellular region);GO:0005886(plasma membrane);GO:0006508(proteolysis);GO:0006897(endocytosis);GO:0008233(peptidase activity);GO:0008236(serine-type peptidase activity);GO:0016020(membrane);GO:0016021(integral component of membrane);GO:0016540(protein autoprocessing);GO…	05164(Influenza A);05202(Transcriptional misregulation in cancer);05215(Prostate cancer);05215(Prostate cancer)	K09633	EC:3.4.21.-	NA	transmembrane protease, serine 2 [Source:MGI Symbol;Acc:MGI:1354381]	protein_coding;retained_intron	NA	0.0351634	0.0240843	0.0219041	0.0174426	0.0158769	0.052171	0.0696263	0.0310093	0.0956523
ENSMUSG00000000386	chr16	97447035	97462907	-	Mx1	17857	ENSMUST00000135184;ENSMUST00000155233;ENSMUST00000023655;ENSMUST00000113768;ENSMUST00000232193;ENSMUST00000232282;ENSMUST00000238205;ENSMUST00000238262;ENSMUST00000231995;ENSMUST00000231461;ENSMUST00000231455;ENSMUST00000142883	GO:0000166(nucleotide binding);GO:0003924(GTPase activity);GO:0005525(GTP binding);GO:0005525(GTP binding)	NA	NA	NA	NA	MX dynamin-like GTPase 1 [Source:MGI Symbol;Acc:MGI:97243]	processed_transcript;protein_coding;polymorphic_pseudogene;retained_intron	NA	5.50669	5.76896	5.36156	7.54068	6.22503	5.48022	8.17785	8.10361	7.74717
ENSMUSG00000000392	chr2	62500943	62574075	-	Fap	14089	ENSMUST00000102732;ENSMUST00000172676	GO:0001525(angiogenesis);GO:0002020(protease binding);GO:0004175(endopeptidase activity);GO:0004252(serine-type endopeptidase activity);GO:0005178(integrin binding);GO:0005576(extracellular region);GO:0005615(extracellular space);GO:0005886(plasma membrane);GO:0006508(proteolysis);GO:0006915(apoptotic process);GO:0007155(cell adhesion);GO:0008233(peptidase activity);GO:0008236(serine-type peptida…	NA	K08674	EC:3.4.21.-	NA	fibroblast activation protein [Source:MGI Symbol;Acc:MGI:109608]	protein_coding;retained_intron	NA	0.065664	0	0.0921896	0.0946805	0.0444217	0.0782349	0.0987377	0.182757	0.145135
ENSMUSG00000000399	chr6	126821721	126849125	-	Ndufa9	66108	ENSMUST00000205002;ENSMUST00000088194;ENSMUST00000200890	GO:0003954(NADH dehydrogenase activity);GO:0005515(protein binding);GO:0005654(nucleoplasm);GO:0005739(mitochondrion);GO:0005743(mitochondrial inner membrane);GO:0005747(mitochondrial respiratory chain complex I);GO:0005759(mitochondrial matrix);GO:0007623(circadian rhythm);GO:0009749(response to glucose);GO:0031966(mitochondrial membrane);GO:0032981(mitochondrial respiratory chain complex I asse…	00190(Oxidative phosphorylation);04714(Thermogenesis);04723(Retrograde endocannabinoid signaling);04932(Non-alcoholic fatty liver disease (NAFLD));05010(Alzheimer disease);05012(Parkinson disease);05016(Huntington disease);05016(Huntington disease)	K03953	NA	NA	NADH:ubiquinone oxidoreductase subunit A9 [Source:MGI Symbol;Acc:MGI:1913358]	protein_coding;retained_intron	R_MMU_1430728(Metabolism);R_MMU_6799198(Complex_I_biogenesis);R_MMU_611105(Respiratory_electron_transport);R_MMU_163200(Respiratory_electron_transport,_ATP_synthesis_by_chemiosmotic_coupling,_and_heat_production_by_uncoupling_proteins.);R_MMU_1428517(The_citric_acid_(TCA)_cycle_and_respiratory_electron_transport)	35.3243	36.0736	35.299	30.0074	30.0873	30.2625	31.0472	29.216	31.1599
ENSMUSG00000000402	X	166523007	166585720	-	Egfl6	54156	ENSMUST00000000412	GO:0005178(integrin binding);GO:0005509(calcium ion binding);GO:0005576(extracellular region);GO:0005604(basement membrane);GO:0007155(cell adhesion);GO:0007275(multicellular organism development);GO:0010811(positive regulation of cell-substrate adhesion);GO:0016020(membrane);GO:0030154(cell differentiation);GO:0030198(extracellular matrix organization);GO:0031012(extracellular matrix)	NA	NA	NA	NA	EGF-like-domain, multiple 6 [Source:MGI Symbol;Acc:MGI:1858599]	protein_coding	NA	0	0	0.099932	0	0	0.036768	0	0	0
ENSMUSG00000000409	chr4	129548344	129558391	-	Lck	16818	ENSMUST00000167288;ENSMUST00000067240;ENSMUST00000102596;ENSMUST00000132030;ENSMUST00000127943;ENSMUST00000123640;ENSMUST00000139957;ENSMUST00000134336	GO:0000166(nucleotide binding);GO:0000242(pericentriolar material);GO:0001772(immunological synapse);GO:0001784(phosphotyrosine residue binding);GO:0003823(antigen binding);GO:0004672(protein kinase activity);GO:0004713(protein tyrosine kinase activity);GO:0004715(non-membrane spanning protein tyrosine kinase activity);GO:0004722(protein serine/threonine phosphatase activity);GO:0005102(signaling…	04064(NF-kappa B signaling pathway);04380(Osteoclast differentiation);04650(Natural killer cell mediated cytotoxicity);04658(Th1 and Th2 cell differentiation);04659(Th17 cell differentiation);04660(T cell receptor signaling pathway);05166(Human T-cell leukemia virus 1 infection);05340(Primary immunodeficiency);05340(Primary immunodeficiency)	K05856	EC:2.7.10.2	NA	lymphocyte protein tyrosine kinase [Source:MGI Symbol;Acc:MGI:96756]	protein_coding;retained_intron	R_MMU_2424491(DAP12_signaling);R_MMU_114604(GPVI_mediated_activation_cascade);R_MMU_202430(Translocation_of_ZAP_70_to_Immunological_synapse);R_MMU_9012999(RHO_GTPase_cycle);R_MMU_9706374(FLT3_signaling_through_SRC_family_kinases);R_MMU_6811558(PI5P,_PP2A_and_IER3_Regulate_PI3K/AKT_Signaling);R_MMU_449147(Signaling_by_Interleukins);R_MMU_202427(Phosphorylation_of_CD3_and_TCR_zeta_chains);R_MMU_109…	0.486629	0.639515	0.132082	0.591704	0.538608	0.290202	0.148217	0.251544	0.102293
ENSMUSG00000000411	chr4	129489014	129491022	-	Tssk3	58864	ENSMUST00000000421	GO:0000166(nucleotide binding);GO:0000287(magnesium ion binding);GO:0004672(protein kinase activity);GO:0004674(protein serine/threonine kinase activity);GO:0005524(ATP binding);GO:0005634(nucleus);GO:0005737(cytoplasm);GO:0006468(protein phosphorylation);GO:0007275(multicellular organism development);GO:0007283(spermatogenesis);GO:0016301(kinase activity);GO:0016310(phosphorylation);GO:0016740(t…	NA	K08811	EC:2.7.11.1	NA	testis-specific serine kinase 3 [Source:MGI Symbol;Acc:MGI:1929914]	protein_coding	NA	0	0	0.095229	0	0	0	0	0	0.094618
ENSMUSG00000000416	chr6	18366478	18514821	-	Cttnbp2	30785	ENSMUST00000148602;ENSMUST00000139557	GO:0005515(protein binding);GO:0005737(cytoplasm);GO:0005938(cell cortex);GO:0007420(brain development);GO:0008021(synaptic vesicle);GO:0017124(SH3 domain binding);GO:0030054(cell junction);GO:0042995(cell projection);GO:0043197(dendritic spine);GO:0045202(synapse);GO:0050807(regulation of synapse organization);GO:0098978(glutamatergic synapse);GO:1905274(regulation of modification of postsynapti…	NA	NA	NA	NA	cortactin binding protein 2 [Source:MGI Symbol;Acc:MGI:1353467]	nonsense_mediated_decay;retained_intron	NA	0	0	0.0183218	0	0.0364102	0.00415295	0.025798	0	0
ENSMUSG00000000420	chr18	24205344	24286818	+	Galnt1	14423	ENSMUST00000000430;ENSMUST00000170243;ENSMUST00000164998;ENSMUST00000178605;ENSMUST00000171583;ENSMUST00000164066;ENSMUST00000169474;ENSMUST00000170191	GO:0004653(polypeptide N-acetylgalactosaminyltransferase activity);GO:0005576(extracellular region);GO:0005794(Golgi apparatus);GO:0006486(protein glycosylation);GO:0006493(protein O-linked glycosylation);GO:0016020(membrane);GO:0016021(integral component of membrane);GO:0016740(transferase activity);GO:0016757(transferase activity, transferring glycosyl groups);GO:0018242(protein O-linked glycos…	00512(Mucin type O-glycan biosynthesis);00512(Mucin type O-glycan biosynthesis)	K00710	EC:2.4.1.41	NA	polypeptide N-acetylgalactosaminyltransferase 1 [Source:MGI Symbol;Acc:MGI:894693]	protein_coding;nonsense_mediated_decay;processed_transcript	R_MMU_5653656(Vesicle_mediated_transport);R_MMU_913709(O_linked_glycosylation_of_mucins);R_MMU_6811436(COPI_independent_Golgi_to_ER_retrograde_traffic);R_MMU_5173105(O_linked_glycosylation);R_MMU_597592(Post_translational_protein_modification);R_MMU_392499(Metabolism_of_proteins);R_MMU_8856688(Golgi_to_ER_retrograde_transport);R_MMU_199991(Membrane_Trafficking);R_MMU_6811442(Intra_Golgi_and_retro…	15.8478	17.766	16.8982	18.0589	18.2336	16.9537	16.1569	13.5361	16.3683
ENSMUSG00000000439	chr6	115601902	115622624	+	Mkrn2	67027	ENSMUST00000000449;ENSMUST00000204409;ENSMUST00000205248	GO:0003674(molecular_function);GO:0008150(biological_process);GO:0016567(protein ubiquitination);GO:0016740(transferase activity);GO:0046872(metal ion binding);GO:0046872(metal ion binding)	NA	K15687	EC:2.3.2.27	zf-CCCH	makorin, ring finger protein, 2 [Source:MGI Symbol;Acc:MGI:1914277]	protein_coding;processed_transcript;retained_intron	NA	10.7641	10.6117	11.0152	9.04113	8.95384	9.98425	9.78024	9.6782	10.0246
ENSMUSG00000000440	chr6	115360951	115490399	+	Pparg	19016	ENSMUST00000171644	GO:0000122(negative regulation of transcription by RNA polymerase II);GO:0000976(transcription regulatory region sequence-specific DNA binding);GO:0002674(negative regulation of acute inflammatory response);GO:0003677(DNA binding);GO:0003690(double-stranded DNA binding);GO:0003700(DNA-binding transcription factor activity);GO:0003707(steroid hormone receptor activity);GO:0004879(nuclear receptor …	03320(PPAR signaling pathway);04152(AMPK signaling pathway);04211(Longevity regulating pathway);04380(Osteoclast differentiation);04714(Thermogenesis);05016(Huntington disease);05200(Pathways in cancer);05202(Transcriptional misregulation in cancer);05216(Thyroid cancer)	K08530	NA	THR-like	peroxisome proliferator activated receptor gamma [Source:MGI Symbol;Acc:MGI:97747]	protein_coding	NA	0.0217372	0.047479	0.0276984	0	0.0727444	0.0368345	0	0.0410565	0.0368129
ENSMUSG00000000441	chr6	115618067	115675964	-	Raf1	110157	ENSMUST00000130528;ENSMUST00000112949;ENSMUST00000000451;ENSMUST00000203276;ENSMUST00000124553;ENSMUST00000203826;ENSMUST00000204512;ENSMUST00000147979;ENSMUST00000127503	GO:0000165(MAPK cascade);GO:0000166(nucleotide binding);GO:0000186(activation of MAPKK activity);GO:0001666(response to hypoxia);GO:0001678(cellular glucose homeostasis);GO:0001934(positive regulation of protein phosphorylation);GO:0004672(protein kinase activity);GO:0004674(protein serine/threonine kinase activity);GO:0004709(MAP kinase kinase kinase activity);GO:0005515(protein binding);GO:0005…	01521(EGFR tyrosine kinase inhibitor resistance);01522(Endocrine resistance);04010(MAPK signaling pathway);04012(ErbB signaling pathway);04014(Ras signaling pathway);04015(Rap1 signaling pathway);04022(cGMP-PKG signaling pathway);04024(cAMP signaling pathway);04062(Chemokine signaling pathway);04068(FoxO signaling pathway);04071(Sphingolipid signaling pathway);04072(Phospholipase D signaling path…	K04366	EC:2.7.11.1	NA	v-raf-leukemia viral oncogene 1 [Source:MGI Symbol;Acc:MGI:97847]	retained_intron;protein_coding	R_MMU_5683057(MAPK_family_signaling_cascades);R_MMU_430116(GP1b_IX_V_activation_signalling);R_MMU_5673001(RAF/MAP_kinase_cascade);R_MMU_109582(Hemostasis);R_MMU_5675221(Negative_regulation_of_MAPK_pathway);R_MMU_76002(Platelet_activation,_signaling_and_aggregation);R_MMU_5621481(C_type_lectin_receptors_(CLRs));R_MMU_5674135(MAP2K_and_MAPK_activation);R_MMU_382551(Transport_of_small_molecules);R_M…	22.9522	25.0023	24.7385	23.0829	26.3109	25.218	23.3515	23.7496	24.3953
ENSMUSG00000000486	chr7	127214447	127233130	-	Septin1	54204	ENSMUST00000131208;ENSMUST00000106314;ENSMUST00000106313;ENSMUST00000133591;ENSMUST00000133913;ENSMUST00000133733;ENSMUST00000205570	GO:0000166(nucleotide binding);GO:0003924(GTPase activity);GO:0005525(GTP binding);GO:0005737(cytoplasm);GO:0005815(microtubule organizing center);GO:0005856(cytoskeleton);GO:0005940(septin ring);GO:0007049(cell cycle);GO:0007056(spindle assembly involved in female meiosis);GO:0008021(synaptic vesicle);GO:0015630(microtubule cytoskeleton);GO:0017157(regulation of exocytosis);GO:0030496(midbody);G…	05100(Bacterial invasion of epithelial cells);05100(Bacterial invasion of epithelial cells)	K13737	NA	NA	septin 1 [Source:MGI Symbol;Acc:MGI:1858916]	retained_intron;protein_coding	NA	0.119747	0.211312	0.2078	0.464433	0.514693	0.0794478	0.128055	0.0392488	0.12393
ENSMUSG00000000489	chr15	79995874	80014977	-	Pdgfb	18591	ENSMUST00000000500;ENSMUST00000229795;ENSMUST00000229168	GO:0001938(positive regulation of endothelial cell proliferation);GO:0002548(monocyte chemotaxis);GO:0005161(platelet-derived growth factor receptor binding);GO:0005518(collagen binding);GO:0005576(extracellular region);GO:0006468(protein phosphorylation);GO:0007165(signal transduction);GO:0008083(growth factor activity);GO:0008284(positive regulation of cell population proliferation);GO:0009611(…	01521(EGFR tyrosine kinase inhibitor resistance);04010(MAPK signaling pathway);04014(Ras signaling pathway);04015(Rap1 signaling pathway);04072(Phospholipase D signaling pathway);04151(PI3K-Akt signaling pathway);04510(Focal adhesion);04540(Gap junction);04630(Jak-STAT signaling pathway);04810(Regulation of actin cytoskeleton);05167(Kaposi sarcoma-associated herpesvirus infection);05200(Pathways …	K17386	NA	NA	platelet derived growth factor, B polypeptide [Source:MGI Symbol;Acc:MGI:97528]	protein_coding;retained_intron	R_MMU_3000171(Non_integrin_membrane_ECM_interactions);R_MMU_5683057(MAPK_family_signaling_cascades);R_MMU_6811558(PI5P,_PP2A_and_IER3_Regulate_PI3K/AKT_Signaling);R_MMU_5673001(RAF/MAP_kinase_cascade);R_MMU_109582(Hemostasis);R_MMU_186763(Downstream_signal_transduction);R_MMU_1474244(Extracellular_matrix_organization);R_MMU_1257604(PIP3_activates_AKT_signaling);R_MMU_76002(Platelet_activation,_si…	1.20344	0.79665	1.25018	0.497847	0.540178	0.617035	0.754235	0.814544	0.872834
ENSMUSG00000000530	chr15	101128522	101145336	+	Acvrl1	11482	ENSMUST00000000542;ENSMUST00000128868	GO:0000166(nucleotide binding);GO:0001525(angiogenesis);GO:0001666(response to hypoxia);GO:0001701(in utero embryonic development);GO:0001937(negative regulation of endothelial cell proliferation);GO:0001938(positive regulation of endothelial cell proliferation);GO:0001946(lymphangiogenesis);GO:0001974(blood vessel remodeling);GO:0003203(endocardial cushion morphogenesis);GO:0004672(protein kinas…	04060(Cytokine-cytokine receptor interaction);04060(Cytokine-cytokine receptor interaction)	K13594	EC:2.7.11.30	NA	activin A receptor, type II-like 1 [Source:MGI Symbol;Acc:MGI:1338946]	protein_coding;retained_intron	R_MMU_201451(Signaling_by_BMP);R_MMU_9006936(Signaling_by_TGFB_family_members);R_MMU_162582(Signal_Transduction)	0.0301012	0	0.291248	0.0882041	0.0225765	0.625358	0	0.0795346	0.598093
ENSMUSG00000000531	chr15	101224188	101232756	+	Grasp		ENSMUST00000000543	GO:0005515(protein binding);GO:0005641(nuclear envelope lumen);GO:0005737(cytoplasm);GO:0005886(plasma membrane);GO:0006886(intracellular protein transport);GO:0007165(signal transduction);GO:0008104(protein localization);GO:0014069(postsynaptic density);GO:0016020(membrane);GO:0030054(cell junction);GO:0030165(PDZ domain binding);GO:0030306(ADP-ribosylation factor binding);GO:0042802(identical p…	NA	NA	NA	NA	GRP1 (general receptor for phosphoinositides 1)-associated scaffold protein [Source:MGI Symbol;Acc:MGI:1860303]	protein_coding	NA	1.00307	0.318457	0.489969	0.724615	0.619329	0.571956	0.707226	0.65568	0.733769
ENSMUSG00000000532	chr15	101174067	101213684	+	Acvr1b	11479	ENSMUST00000000544	GO:0000082(G1/S transition of mitotic cell cycle);GO:0000166(nucleotide binding);GO:0001701(in utero embryonic development);GO:0001942(hair follicle development);GO:0004672(protein kinase activity);GO:0004674(protein serine/threonine kinase activity);GO:0004675(transmembrane receptor protein serine/threonine kinase activity);GO:0005515(protein binding);GO:0005524(ATP binding);GO:0005829(cytosol);…	04060(Cytokine-cytokine receptor interaction);04350(TGF-beta signaling pathway);04550(Signaling pathways regulating pluripotency of stem cells)	K13567	EC:2.7.11.30	NA	activin A receptor, type 1B [Source:MGI Symbol;Acc:MGI:1338944]	protein_coding	R_MMU_9006936(Signaling_by_TGFB_family_members);R_MMU_1502540(Signaling_by_Activin);R_MMU_162582(Signal_Transduction)	2.42026	2.1306	1.9935	3.65588	3.46286	3.35157	4.32395	5.31274	3.48927
ENSMUSG00000000538	chr11	60226714	60352905	-	Tom1l2	216810	ENSMUST00000095254;ENSMUST00000153920;ENSMUST00000093046;ENSMUST00000102683;ENSMUST00000151284;ENSMUST00000133420;ENSMUST00000143124;ENSMUST00000064019;ENSMUST00000102682;ENSMUST00000142225	GO:0006886(intracellular protein transport);GO:0007165(signal transduction);GO:0015031(protein transport);GO:0019901(protein kinase binding);GO:0030276(clathrin binding);GO:0045839(negative regulation of mitotic nuclear division);GO:0045839(negative regulation of mitotic nuclear division)	NA	NA	NA	NA	target of myb1-like 2 (chicken) [Source:MGI Symbol;Acc:MGI:2443306]	protein_coding;processed_transcript	NA	15.0896	11.0266	11.3935	6.79528	9.1144	9.82297	9.53287	11.3966	10.5802
ENSMUSG00000000544	chr1	166130238	166166510	+	Gpa33	59290	ENSMUST00000060833	GO:0005887(integral component of plasma membrane);GO:0016020(membrane);GO:0016021(integral component of membrane)	NA	K06790	NA	NA	glycoprotein A33 (transmembrane) [Source:MGI Symbol;Acc:MGI:1891703]	protein_coding	NA	0.0384147	0	0	0.0836114	0	0	0	0.101563	0
ENSMUSG00000000552	chr15	103313895	103340093	-	Zfp385a	29813	ENSMUST00000229373;ENSMUST00000229551	GO:0000790(nuclear chromatin);GO:0002039(p53 binding);GO:0003676(nucleic acid binding);GO:0003723(RNA binding);GO:0003730(mRNA 3'-UTR binding);GO:0005634(nucleus);GO:0005730(nucleolus);GO:0005737(cytoplasm);GO:0006417(regulation of translation);GO:0006915(apoptotic process);GO:0006974(cellular response to DNA damage stimulus);GO:0007049(cell cycle);GO:0007599(hemostasis);GO:0007611(learning or me…	NA	NA	NA	zf-C2H2	zinc finger protein 385A [Source:MGI Symbol;Acc:MGI:1352495]	protein_coding	R_MMU_69620(Cell_Cycle_Checkpoints);R_MMU_69563(p53_Dependent_G1_DNA_Damage_Response);R_MMU_73857(RNA_Polymerase_II_Transcription);R_MMU_212436(Generic_Transcription_Pathway);R_MMU_69560(Transcriptional_activation_of_p53_responsive_genes);R_MMU_1640170(Cell_Cycle);R_MMU_69615(G1/S_DNA_Damage_Checkpoints);R_MMU_3700989(Transcriptional_Regulation_by_TP53);R_MMU_69895(Transcriptional__activation_of_…	8.68795	3.89545	3.73645	2.19357	2.60318	2.75721	5.47825	9.36933	5.2615
ENSMUSG00000000555	chr15	103344286	103366763	-	Itga5	16402	ENSMUST00000215331;ENSMUST00000023128;ENSMUST00000230775;ENSMUST00000230460	GO:0005154(epidermal growth factor receptor binding);GO:0005178(integrin binding);GO:0005515(protein binding);GO:0005737(cytoplasm);GO:0005783(endoplasmic reticulum);GO:0005794(Golgi apparatus);GO:0005886(plasma membrane);GO:0005911(cell-cell junction);GO:0005925(focal adhesion);GO:0007044(cell-substrate junction assembly);GO:0007155(cell adhesion);GO:0007157(heterophilic cell-cell adhesion via p…	04145(Phagosome);04151(PI3K-Akt signaling pathway);04510(Focal adhesion);04512(ECM-receptor interaction);04640(Hematopoietic cell lineage);04810(Regulation of actin cytoskeleton);05100(Bacterial invasion of epithelial cells);05133(Pertussis);05165(Human papillomavirus infection);05168(Herpes simplex virus 1 infection);05205(Proteoglycans in cancer);05206(MicroRNAs in cancer);05410(Hypertrophic ca…	K06484	NA	NA	integrin alpha 5 (fibronectin receptor alpha) [Source:MGI Symbol;Acc:MGI:96604]	nonsense_mediated_decay;protein_coding;retained_intron	R_MMU_373760(L1CAM_interactions);R_MMU_109582(Hemostasis);R_MMU_1474244(Extracellular_matrix_organization);R_MMU_202733(Cell_surface_interactions_at_the_vascular_wall);R_MMU_1566948(Elastic_fibre_formation);R_MMU_422475(Axon_guidance);R_MMU_216083(Integrin_cell_surface_interactions);R_MMU_1566977(Fibronectin_matrix_formation);R_MMU_445144(Signal_transduction_by_L1);R_MMU_9675108(Nervous_system_de…	27.7383	18.1118	19.8978	14.3832	17.6865	19.227	27.0827	37.5358	28.4712
ENSMUSG00000000560	chr5	70957597	71095849	-	Gabra2	14395	ENSMUST00000197284	GO:0001505(regulation of neurotransmitter levels);GO:0004888(transmembrane signaling receptor activity);GO:0004890(GABA-A receptor activity);GO:0005216(ion channel activity);GO:0005230(extracellular ligand-gated ion channel activity);GO:0005237(inhibitory extracellular ligand-gated ion channel activity);GO:0005254(chloride channel activity);GO:0005515(protein binding);GO:0005886(plasma membrane);…	04080(Neuroactive ligand-receptor interaction);04723(Retrograde endocannabinoid signaling);04727(GABAergic synapse);04742(Taste transduction);05032(Morphine addiction);05033(Nicotine addiction)	K05175	NA	NA	gamma-aminobutyric acid (GABA) A receptor, subunit alpha 2 [Source:MGI Symbol;Acc:MGI:95614]	protein_coding	R_MMU_112315(Transmission_across_Chemical_Synapses);R_MMU_977443(GABA_receptor_activation);R_MMU_112314(Neurotransmitter_receptors_and_postsynaptic_signal_transmission);R_MMU_112316(Neuronal_System)	0	0	0.00888677	0	0	0.0287966	0.0306012	0	0
ENSMUSG00000000561	chr3	105959369	105969760	+	Wdr77	70465	ENSMUST00000010278;ENSMUST00000127464;ENSMUST00000130994;ENSMUST00000128005;ENSMUST00000151263	GO:0005515(protein binding);GO:0005634(nucleus);GO:0005654(nucleoplasm);GO:0005737(cytoplasm);GO:0005794(Golgi apparatus);GO:0005829(cytosol);GO:0006357(regulation of transcription by RNA polymerase II);GO:0007315(pole plasm assembly);GO:0008284(positive regulation of cell population proliferation);GO:0008285(negative regulation of cell population proliferation);GO:0008327(methyl-CpG binding);GO:…	NA	K13221	NA	NA	WD repeat domain 77 [Source:MGI Symbol;Acc:MGI:1917715]	protein_coding;retained_intron;nonsense_mediated_decay	R_MMU_194441(Metabolism_of_non_coding_RNA);R_MMU_191859(snRNP_Assembly);R_MMU_8953854(Metabolism_of_RNA);R_MMU_3214858(RMTs_methylate_histone_arginines);R_MMU_3247509(Chromatin_modifying_enzymes);R_MMU_4839726(Chromatin_organization)	13.5681	14.8087	15.7159	13.1318	12.6616	11.923	11.9873	10.3735	12.1327
ENSMUSG00000000562	chr3	105870858	105908926	+	Adora3	11542	ENSMUST00000000574	GO:0001609(G protein-coupled adenosine receptor activity);GO:0001973(G protein-coupled adenosine receptor signaling pathway);GO:0004930(G protein-coupled receptor activity);GO:0005886(plasma membrane);GO:0007165(signal transduction);GO:0007186(G protein-coupled receptor signaling pathway);GO:0016020(membrane);GO:0016021(integral component of membrane)	04022(cGMP-PKG signaling pathway);04071(Sphingolipid signaling pathway);04080(Neuroactive ligand-receptor interaction)	K04268	NA	NA	adenosine A3 receptor [Source:MGI Symbol;Acc:MGI:104847]	protein_coding	R_MMU_373076(Class_A/1_(Rhodopsin_like_receptors));R_MMU_417973(Adenosine_P1_receptors);R_MMU_500792(GPCR_ligand_binding);R_MMU_372790(Signaling_by_GPCR);R_MMU_388396(GPCR_downstream_signalling);R_MMU_418038(Nucleotide_like_(purinergic)_receptors);R_MMU_162582(Signal_Transduction);R_MMU_418594(G_alpha_(i)_signalling_events)	0	0	0.01057	0	0	0	0	0	0
ENSMUSG00000000563	chr3	105942698	105960099	-	Atp5pb	11950	ENSMUST00000118209;ENSMUST00000133320;ENSMUST00000153666;ENSMUST00000143022;ENSMUST00000123959	GO:0000276(mitochondrial proton-transporting ATP synthase complex, coupling factor F(o));GO:0005654(nucleoplasm);GO:0005739(mitochondrion);GO:0005743(mitochondrial inner membrane);GO:0005753(mitochondrial proton-transporting ATP synthase complex);GO:0006811(ion transport);GO:0015078(proton transmembrane transporter activity);GO:0015986(ATP synthesis coupled proton transport);GO:0016020(membrane);…	00190(Oxidative phosphorylation);04714(Thermogenesis);05010(Alzheimer disease);05012(Parkinson disease);05016(Huntington disease);05016(Huntington disease)	K02127	NA	NA	ATP synthase peripheral stalk-membrane subunit b [Source:MGI Symbol;Acc:MGI:1100495]	protein_coding;nonsense_mediated_decay;retained_intron	R_MMU_1430728(Metabolism);R_MMU_163210(Formation_of_ATP_by_chemiosmotic_coupling);R_MMU_8949613(Cristae_formation);R_MMU_1852241(Organelle_biogenesis_and_maintenance);R_MMU_1592230(Mitochondrial_biogenesis);R_MMU_163200(Respiratory_electron_transport,_ATP_synthesis_by_chemiosmotic_coupling,_and_heat_production_by_uncoupling_proteins.);R_MMU_1428517(The_citric_acid_(TCA)_cycle_and_respiratory_elec…	30.7983	32.26	32.1527	26.7432	26.1798	25.7054	26.1825	23.621	24.8895
ENSMUSG00000000567	chr11	112782224	112787760	+	Sox9	20682	ENSMUST00000000579	GO:0000122(negative regulation of transcription by RNA polymerase II);GO:0000976(transcription regulatory region sequence-specific DNA binding);GO:0000978(RNA polymerase II cis-regulatory region sequence-specific DNA binding);GO:0000981(DNA-binding transcription factor activity, RNA polymerase II-specific);GO:0000987(cis-regulatory region sequence-specific DNA binding);GO:0001228(DNA-binding tran…	04024(cAMP signaling pathway)	K18435	NA	HMG	SRY (sex determining region Y)-box 9 [Source:MGI Symbol;Acc:MGI:98371]	protein_coding	R_MMU_3769402(Deactivation_of_the_beta_catenin_transactivating_complex);R_MMU_73857(RNA_Polymerase_II_Transcription);R_MMU_8878166(Transcriptional_regulation_by_RUNX2);R_MMU_212436(Generic_Transcription_Pathway);R_MMU_201681(TCF_dependent_signaling_in_response_to_WNT);R_MMU_195721(Signaling_by_WNT);R_MMU_162582(Signal_Transduction);R_MMU_74160(Gene_expression_(Transcription))	8.30866	8.20075	7.85497	14.3746	12.5352	12.6225	13.5618	13.298	14.8703
ENSMUSG00000000568	chr5	99955935	99978938	-	Hnrnpd	11991	ENSMUST00000172361;ENSMUST00000019128;ENSMUST00000112939;ENSMUST00000072750;ENSMUST00000171106;ENSMUST00000171640;ENSMUST00000164833;ENSMUST00000168396;ENSMUST00000170654	GO:0000790(nuclear chromatin);GO:0001889(liver development);GO:0003676(nucleic acid binding);GO:0003677(DNA binding);GO:0003680(AT DNA binding);GO:0003682(chromatin binding);GO:0003723(RNA binding);GO:0003729(mRNA binding);GO:0005515(protein binding);GO:0005634(nucleus);GO:0005654(nucleoplasm);GO:0005737(cytoplasm);GO:0005829(cytosol);GO:0007420(brain development);GO:0008134(transcription factor …	NA	K13044	NA	NA	heterogeneous nuclear ribonucleoprotein D [Source:MGI Symbol;Acc:MGI:101947]	protein_coding;nonsense_mediated_decay;retained_intron	R_MMU_72172(mRNA_Splicing);R_MMU_72203(Processing_of_Capped_Intron_Containing_Pre_mRNA);R_MMU_72163(mRNA_Splicing_Major_Pathway);R_MMU_450408(AUF1_(hnRNP_D0)_binds_and_destabilizes_mRNA);R_MMU_450531(Regulation_of_mRNA_stability_by_proteins_that_bind_AU_rich_elements);R_MMU_8953854(Metabolism_of_RNA)	12.0284	13.0041	12.3088	14.6548	13.5172	12.6662	13.4056	11.448	12.3871
ENSMUSG00000000579	chr17	6601671	6609679	+	Dynlt1c	100040563	ENSMUST00000092966;ENSMUST00000149027;ENSMUST00000138598;ENSMUST00000124894	GO:0000132(establishment of mitotic spindle orientation);GO:0001917(photoreceptor inner segment);GO:0003774(motor activity);GO:0005515(protein binding);GO:0005737(cytoplasm);GO:0005794(Golgi apparatus);GO:0005819(spindle);GO:0005856(cytoskeleton);GO:0005868(cytoplasmic dynein complex);GO:0005874(microtubule);GO:0005881(cytoplasmic microtubule);GO:0007049(cell cycle);GO:0007399(nervous system deve…	NA	K10420	NA	NA	dynein light chain Tctex-type 1C [Source:MGI Symbol;Acc:MGI:3807476]	protein_coding;retained_intron	R_MMU_168256(Immune_System);R_MMU_6798695(Neutrophil_degranulation);R_MMU_168249(Innate_Immune_System)	8.8782	9.70752	9.66061	10.0432	9.70308	10.3704	11.2259	10.153	11.048
ENSMUSG00000000581	chr11	17257579	17266624	+	C1d	57316	ENSMUST00000131227;ENSMUST00000135568;ENSMUST00000000594;ENSMUST00000156784;ENSMUST00000130330	GO:0000178(exosome (RNase complex));GO:0000460(maturation of 5.8S rRNA);GO:0003677(DNA binding);GO:0003714(transcription corepressor activity);GO:0003723(RNA binding);GO:0005515(protein binding);GO:0005634(nucleus);GO:0005654(nucleoplasm);GO:0005730(nucleolus);GO:0005737(cytoplasm);GO:0006364(rRNA processing);GO:0006915(apoptotic process);GO:0010468(regulation of gene expression);GO:0016922(nucle…	03018(RNA degradation);03018(RNA degradation)	K12592	NA	NA	C1D nuclear receptor co-repressor [Source:MGI Symbol;Acc:MGI:1927354]	processed_transcript;protein_coding	R_MMU_8953854(Metabolism_of_RNA);R_MMU_72312(rRNA_processing);R_MMU_6791226(Major_pathway_of_rRNA_processing_in_the_nucleolus_and_cytosol);R_MMU_8868773(rRNA_processing_in_the_nucleus_and_cytosol)	9.8368	12.0959	12.2082	11.1683	9.76653	10.0662	9.90089	8.8291	11.3749
ENSMUSG00000000594	chr11	55098115	55113029	+	Gm2a	14667	ENSMUST00000000608	GO:0001573(ganglioside metabolic process);GO:0004563(beta-N-acetylhexosaminidase activity);GO:0005319(lipid transporter activity);GO:0005737(cytoplasm);GO:0005739(mitochondrion);GO:0005764(lysosome);GO:0006629(lipid metabolic process);GO:0006665(sphingolipid metabolic process);GO:0006689(ganglioside catabolic process);GO:0006869(lipid transport);GO:0007611(learning or memory);GO:0008047(enzyme ac…	04142(Lysosome)	K12383	NA	NA	GM2 ganglioside activator protein [Source:MGI Symbol;Acc:MGI:95762]	protein_coding	R_MMU_556833(Metabolism_of_lipids);R_MMU_1430728(Metabolism);R_MMU_1660662(Glycosphingolipid_metabolism);R_MMU_168256(Immune_System);R_MMU_6798695(Neutrophil_degranulation);R_MMU_168249(Innate_Immune_System);R_MMU_428157(Sphingolipid_metabolism)	9.49997	7.6609	7.95152	7.7532	8.00536	7.89648	8.28105	10.6635	8.98045
ENSMUSG00000000600	chr5	3803184	3844303	+	Krit1	79264	ENSMUST00000199845;ENSMUST00000080085;ENSMUST00000199475;ENSMUST00000200577;ENSMUST00000200386;ENSMUST00000171023;ENSMUST00000198079;ENSMUST00000196098;ENSMUST00000197742;ENSMUST00000197611;ENSMUST00000199234;ENSMUST00000200004	GO:0001525(angiogenesis);GO:0001937(negative regulation of endothelial cell proliferation);GO:0005515(protein binding);GO:0005546(phosphatidylinositol-4,5-bisphosphate binding);GO:0005737(cytoplasm);GO:0005856(cytoskeleton);GO:0005886(plasma membrane);GO:0005911(cell-cell junction);GO:0008017(microtubule binding);GO:0010596(negative regulation of endothelial cell migration);GO:0016020(membrane);G…	04015(Rap1 signaling pathway);04015(Rap1 signaling pathway)	K17705	NA	NA	KRIT1, ankyrin repeat containing [Source:MGI Symbol;Acc:MGI:1930618]	retained_intron;protein_coding;nonsense_mediated_decay	NA	5.06314	5.64078	5.88215	5.62331	5.19638	5.00264	5.16789	4.69311	5.09754
ENSMUSG00000000605	chr7	7282309	7300851	-	Clcn4	12727	ENSMUST00000000619;ENSMUST00000210061;ENSMUST00000210444;ENSMUST00000210594;ENSMUST00000211574;ENSMUST00000211551;ENSMUST00000210989	GO:0000166(nucleotide binding);GO:0005247(voltage-gated chloride channel activity);GO:0005254(chloride channel activity);GO:0005524(ATP binding);GO:0005764(lysosome);GO:0005765(lysosomal membrane);GO:0005768(endosome);GO:0005769(early endosome);GO:0005783(endoplasmic reticulum);GO:0005789(endoplasmic reticulum membrane);GO:0005794(Golgi apparatus);GO:0005886(plasma membrane);GO:0005887(integral c…	NA	K05012	NA	NA	chloride channel, voltage-sensitive 4 [Source:MGI Symbol;Acc:MGI:104571]	protein_coding;retained_intron;nonsense_mediated_decay;processed_transcript	R_MMU_382551(Transport_of_small_molecules);R_MMU_2672351(Stimuli_sensing_channels);R_MMU_983712(Ion_channel_transport)	3.058	6.23556	6.54062	5.35822	5.59313	5.23151	5.09828	4.42454	5.28638
ENSMUSG00000000617	chr11	50850685	50866208	+	Grm6	108072	ENSMUST00000171427	GO:0000139(Golgi membrane);GO:0001640(adenylate cyclase inhibiting G protein-coupled glutamate receptor activity);GO:0001642(group III metabotropic glutamate receptor activity);GO:0004930(G protein-coupled receptor activity);GO:0005783(endoplasmic reticulum);GO:0005789(endoplasmic reticulum membrane);GO:0005794(Golgi apparatus);GO:0005886(plasma membrane);GO:0005887(integral component of plasma m…	04072(Phospholipase D signaling pathway);04080(Neuroactive ligand-receptor interaction);04724(Glutamatergic synapse)	K04608	NA	NA	glutamate receptor, metabotropic 6 [Source:MGI Symbol;Acc:MGI:1351343]	protein_coding	R_MMU_500792(GPCR_ligand_binding);R_MMU_372790(Signaling_by_GPCR);R_MMU_388396(GPCR_downstream_signalling);R_MMU_162582(Signal_Transduction);R_MMU_418594(G_alpha_(i)_signalling_events);R_MMU_420499(Class_C/3_(Metabotropic_glutamate/pheromone_receptors))	0	0	0	0	0	0	0.0497115	0	0
ENSMUSG00000000627	chr6	82911885	82939769	-	Sema4f	20355	ENSMUST00000000641;ENSMUST00000125579	GO:0001755(neural crest cell migration);GO:0005515(protein binding);GO:0005615(extracellular space);GO:0005783(endoplasmic reticulum);GO:0005886(plasma membrane);GO:0005887(integral component of plasma membrane);GO:0007275(multicellular organism development);GO:0007399(nervous system development);GO:0007411(axon guidance);GO:0014069(postsynaptic density);GO:0016020(membrane);GO:0016021(integral c…	04360(Axon guidance);04360(Axon guidance)	K06521	NA	NA	sema domain, immunoglobulin domain (Ig), TM domain, and short cytoplasmic domain [Source:MGI Symbol;Acc:MGI:1340055]	protein_coding;processed_transcript	R_MMU_9012999(RHO_GTPase_cycle);R_MMU_9716542(Signaling_by_Rho_GTPases,_Miro_GTPases_and_RHOBTB3);R_MMU_194315(Signaling_by_Rho_GTPases);R_MMU_9696264(RND3_GTPase_cycle);R_MMU_162582(Signal_Transduction)	0.0121344	0	0.0274782	0	0	0.0244233	0	0	0.00758586
ENSMUSG00000000628	chr6	82725025	82774454	-	Hk2	15277	ENSMUST00000000642;ENSMUST00000169270	GO:0000166(nucleotide binding);GO:0001666(response to hypoxia);GO:0001678(cellular glucose homeostasis);GO:0002931(response to ischemia);GO:0003824(catalytic activity);GO:0004340(glucokinase activity);GO:0004396(hexokinase activity);GO:0005515(protein binding);GO:0005524(ATP binding);GO:0005536(glucose binding);GO:0005737(cytoplasm);GO:0005739(mitochondrion);GO:0005741(mitochondrial outer membran…	00010(Glycolysis / Gluconeogenesis);00051(Fructose and mannose metabolism);00052(Galactose metabolism);00500(Starch and sucrose metabolism);00520(Amino sugar and nucleotide sugar metabolism);00524(Neomycin, kanamycin and gentamicin biosynthesis);04066(HIF-1 signaling pathway);04910(Insulin signaling pathway);04930(Type II diabetes mellitus);04973(Carbohydrate digestion and absorption);05230(Centr…	K00844	EC:2.7.1.1	NA	hexokinase 2 [Source:MGI Symbol;Acc:MGI:1315197]	protein_coding	R_MMU_71387(Metabolism_of_carbohydrates);R_MMU_1430728(Metabolism);R_MMU_70326(Glucose_metabolism);R_MMU_70171(Glycolysis)	3.74534	3.86035	3.35768	4.17226	4.55346	4.55531	6.67345	8.60514	6.53723
ENSMUSG00000000631	chr11	77763246	77865980	+	Myo18a	360013	ENSMUST00000108375;ENSMUST00000100795;ENSMUST00000102488;ENSMUST00000000645;ENSMUST00000130627;ENSMUST00000100794;ENSMUST00000151373;ENSMUST00000172303;ENSMUST00000167856;ENSMUST00000154892;ENSMUST00000100443;ENSMUST00000135045;ENSMUST00000130956;ENSMUST00000135375;ENSMUST00000142571	GO:0000139(Golgi membrane);GO:0000166(nucleotide binding);GO:0003774(motor activity);GO:0003779(actin binding);GO:0005515(protein binding);GO:0005524(ATP binding);GO:0005737(cytoplasm);GO:0005793(endoplasmic reticulum-Golgi intermediate compartment);GO:0005794(Golgi apparatus);GO:0005802(trans-Golgi network);GO:0005856(cytoskeleton);GO:0005903(brush border);GO:0007030(Golgi organization);GO:00164…	NA	K10362	NA	NA	myosin XVIIIA [Source:MGI Symbol;Acc:MGI:2667185]	protein_coding;retained_intron;processed_transcript	NA	6.3073	2.71694	2.69248	1.35602	1.92672	1.92821	2.61656	5.12338	2.31147
ENSMUSG00000000632	chr11	77930800	77979048	+	Sez6	20370	ENSMUST00000142542;ENSMUST00000155087	GO:0003674(molecular_function);GO:0005576(extracellular region);GO:0005737(cytoplasm);GO:0005783(endoplasmic reticulum);GO:0005886(plasma membrane);GO:0008344(adult locomotory behavior);GO:0016020(membrane);GO:0016021(integral component of membrane);GO:0021680(cerebellar Purkinje cell layer development);GO:0030054(cell junction);GO:0030425(dendrite);GO:0042995(cell projection);GO:0043025(neuronal…	NA	NA	NA	NA	seizure related gene 6 [Source:MGI Symbol;Acc:MGI:104745]	retained_intron	NA	0.137838	0.0364493	0.0516079	0	0.0554022	0	0.0275239	0.0761119	0.0556331
ENSMUSG00000000673	chr17	83831156	83846812	-	Haao	107766	ENSMUST00000000687;ENSMUST00000234750;ENSMUST00000234823	GO:0000334(3-hydroxyanthranilate 3,4-dioxygenase activity);GO:0005506(iron ion binding);GO:0005737(cytoplasm);GO:0005829(cytosol);GO:0006569(tryptophan catabolic process);GO:0008198(ferrous iron binding);GO:0009435(NAD biosynthetic process);GO:0010043(response to zinc ion);GO:0016491(oxidoreductase activity);GO:0019363(pyridine nucleotide biosynthetic process);GO:0019805(quinolinate biosynthetic …	00380(Tryptophan metabolism);00380(Tryptophan metabolism)	K00452	EC:1.13.11.6	NA	3-hydroxyanthranilate 3,4-dioxygenase [Source:MGI Symbol;Acc:MGI:1349444]	protein_coding;retained_intron	R_MMU_71240(Tryptophan_catabolism);R_MMU_1430728(Metabolism);R_MMU_71291(Metabolism_of_amino_acids_and_derivatives)	0	0.0673325	0.0405934	0.0172972	0.0571911	0.0378523	0.0204931	0.0451755	0
ENSMUSG00000000682	chr4	134082448	134095082	-	Cd52	23833	ENSMUST00000000696;ENSMUST00000137445	GO:0005886(plasma membrane);GO:0007204(positive regulation of cytosolic calcium ion concentration);GO:0009617(response to bacterium);GO:0016020(membrane);GO:0031225(anchored component of membrane);GO:0097225(sperm midpiece);GO:0097225(sperm midpiece)	NA	NA	NA	NA	CD52 antigen [Source:MGI Symbol;Acc:MGI:1346088]	protein_coding;processed_transcript	R_MMU_597592(Post_translational_protein_modification);R_MMU_392499(Metabolism_of_proteins);R_MMU_163125(Post_translational_modification:_synthesis_of_GPI_anchored_proteins)	0.338442	1.10914	0.571226	0.704553	0.53146	0.431439	0.358403	0.217802	0.313879
ENSMUSG00000000686	chr11	77515121	77538607	+	Abhd15	67477	ENSMUST00000094004;ENSMUST00000145676;ENSMUST00000147386	GO:0005576(extracellular region);GO:0016787(hydrolase activity);GO:0034338(short-chain carboxylesterase activity);GO:0044255(cellular lipid metabolic process);GO:0047372(acylglycerol lipase activity);GO:0047372(acylglycerol lipase activity)	NA	K13707	NA	NA	abhydrolase domain containing 15 [Source:MGI Symbol;Acc:MGI:1914727]	protein_coding	NA	0.0745842	0.0503498	0.12766	0.0837342	0.126549	0.0630837	0.148928	0.0764823	0.21539
ENSMUSG00000000690	chr11	96292476	96301569	+	Hoxb6	15414	ENSMUST00000173432;ENSMUST00000000704	GO:0000978(RNA polymerase II cis-regulatory region sequence-specific DNA binding);GO:0000981(DNA-binding transcription factor activity, RNA polymerase II-specific);GO:0003677(DNA binding);GO:0003700(DNA-binding transcription factor activity);GO:0005634(nucleus);GO:0006355(regulation of transcription, DNA-templated);GO:0006357(regulation of transcription by RNA polymerase II);GO:0007275(multicellu…	NA	K09306	NA	Homeobox	homeobox B6 [Source:MGI Symbol;Acc:MGI:96187]	protein_coding	NA	0.405256	0.326149	0.387115	0.461254	0.182917	0.385553	0.352235	0.258742	0.736393
ENSMUSG00000000693	chr6	83034173	83052562	+	Loxl3	16950	ENSMUST00000152679;ENSMUST00000000707;ENSMUST00000204318;ENSMUST00000155502	GO:0001837(epithelial to mesenchymal transition);GO:0001968(fibronectin binding);GO:0004720(protein-lysine 6-oxidase activity);GO:0005044(scavenger receptor activity);GO:0005507(copper ion binding);GO:0005576(extracellular region);GO:0005615(extracellular space);GO:0005634(nucleus);GO:0005737(cytoplasm);GO:0006897(endocytosis);GO:0006954(inflammatory response);GO:0016020(membrane);GO:0016491(oxid…	NA	K00280	EC:1.4.3.-	NA	lysyl oxidase-like 3 [Source:MGI Symbol;Acc:MGI:1337004]	processed_transcript;protein_coding;retained_intron	R_MMU_2022090(Assembly_of_collagen_fibrils_and_other_multimeric_structures);R_MMU_2243919(Crosslinking_of_collagen_fibrils);R_MMU_1474244(Extracellular_matrix_organization);R_MMU_1566948(Elastic_fibre_formation);R_MMU_1474290(Collagen_formation)	16.8654	9.47621	9.87347	8.43284	9.34971	9.25622	11.6442	16.3009	11.0334
ENSMUSG00000000706	chr13	23456992	23465901	-	Btn1a1	12231	ENSMUST00000041674	GO:0001817(regulation of cytokine production);GO:0005102(signaling receptor binding);GO:0005515(protein binding);GO:0009897(external side of plasma membrane);GO:0016020(membrane);GO:0016021(integral component of membrane);GO:0031324(negative regulation of cellular metabolic process);GO:0046007(negative regulation of activated T cell proliferation);GO:0050710(negative regulation of cytokine secret…	NA	K06712	NA	NA	butyrophilin, subfamily 1, member A1 [Source:MGI Symbol;Acc:MGI:103118]	protein_coding	R_MMU_8851680(Butyrophilin_(BTN)_family_interactions);R_MMU_168256(Immune_System);R_MMU_1280218(Adaptive_Immune_System)	0.0311685	0.0160247	0	0.0493647	0.0357466	0.0178039	0.0661298	0.0156915	0.0527835
ENSMUSG00000000708	chr17	53566861	53672720	+	Kat2b	18519	ENSMUST00000163648;ENSMUST00000000724;ENSMUST00000164390;ENSMUST00000167092;ENSMUST00000172160;ENSMUST00000171072	GO:0000123(histone acetyltransferase complex);GO:0000776(kinetochore);GO:0000790(nuclear chromatin);GO:0000977(RNA polymerase II regulatory region sequence-specific DNA binding);GO:0003682(chromatin binding);GO:0003712(transcription coregulator activity);GO:0003713(transcription coactivator activity);GO:0004145(diamine N-acetyltransferase activity);GO:0004402(histone acetyltransferase activity);G…	04330(Notch signaling pathway);04919(Thyroid hormone signaling pathway);05166(Human T-cell leukemia virus 1 infection);05203(Viral carcinogenesis);05203(Viral carcinogenesis)	K06062	EC:2.3.1.48	NA	K(lysine) acetyltransferase 2B [Source:MGI Symbol;Acc:MGI:1343094]	processed_transcript;protein_coding;retained_intron;nonsense_mediated_decay	R_MMU_5250913(Positive_epigenetic_regulation_of_rRNA_expression);R_MMU_157118(Signaling_by_NOTCH);R_MMU_73857(RNA_Polymerase_II_Transcription);R_MMU_9018519(Estrogen_dependent_gene_expression);R_MMU_212436(Generic_Transcription_Pathway);R_MMU_9006931(Signaling_by_Nuclear_Receptors);R_MMU_597592(Post_translational_protein_modification);R_MMU_392499(Metabolism_of_proteins);R_MMU_5688426(Deubiquitin…	17.3224	20.8094	21.2423	16.12	15.8671	15.6303	14.2455	14.4539	14.7316
ENSMUSG00000000711	chr10	128677175	128696264	-	Rab5b	19344	ENSMUST00000000727;ENSMUST00000220593	GO:0000166(nucleotide binding);GO:0003924(GTPase activity);GO:0005515(protein binding);GO:0005525(GTP binding);GO:0005768(endosome);GO:0005769(early endosome);GO:0005886(plasma membrane);GO:0006886(intracellular protein transport);GO:0006897(endocytosis);GO:0007032(endosome organization);GO:0012505(endomembrane system);GO:0015031(protein transport);GO:0016020(membrane);GO:0019003(GDP binding);GO:…	04014(Ras signaling pathway);04144(Endocytosis);04145(Phagosome);04962(Vasopressin-regulated water reabsorption);05146(Amoebiasis);05152(Tuberculosis);05152(Tuberculosis)	K07888	NA	NA	RAB5B, member RAS oncogene family [Source:MGI Symbol;Acc:MGI:105938]	protein_coding;retained_intron	R_MMU_5653656(Vesicle_mediated_transport);R_MMU_8873719(RAB_geranylgeranylation);R_MMU_597592(Post_translational_protein_modification);R_MMU_392499(Metabolism_of_proteins);R_MMU_168256(Immune_System);R_MMU_199991(Membrane_Trafficking);R_MMU_6798695(Neutrophil_degranulation);R_MMU_168249(Innate_Immune_System);R_MMU_8876198(RAB_GEFs_exchange_GTP_for_GDP_on_RABs);R_MMU_9007101(Rab_regulation_of_traf…	76.3655	82.2573	85.0196	71.3254	75.0542	74.5502	70.1061	62.5039	68.3955
ENSMUSG00000000724	chr11	77718615	77725283	-	Cryba1	12957	ENSMUST00000124178;ENSMUST00000078623	GO:0001818(negative regulation of cytokine production);GO:0002088(lens development in camera-type eye);GO:0005634(nucleus);GO:0005737(cytoplasm);GO:0007601(visual perception);GO:0014067(negative regulation of phosphatidylinositol 3-kinase signaling);GO:0032007(negative regulation of TOR signaling);GO:0051898(negative regulation of protein kinase B signaling);GO:0070373(negative regulation of ERK1…	NA	NA	NA	NA	crystallin, beta A1 [Source:MGI Symbol;Acc:MGI:88518]	retained_intron;protein_coding	NA	0	0	0.0112916	0	0.0036567	0	0.0246322	0	0.0268524
ENSMUSG00000000730	chr10	78041947	78063622	+	Dnmt3l	54427	ENSMUST00000138785	GO:0000794(condensed nuclear chromosome);GO:0001701(in utero embryonic development);GO:0001890(placenta development);GO:0005515(protein binding);GO:0005634(nucleus);GO:0005654(nucleoplasm);GO:0005720(nuclear heterochromatin);GO:0005737(cytoplasm);GO:0006306(DNA methylation);GO:0007141(male meiosis I);GO:0007283(spermatogenesis);GO:0008047(enzyme activator activity);GO:0008168(methyltransferase ac…	NA	K17400	NA	NA	DNA (cytosine-5-)-methyltransferase 3-like [Source:MGI Symbol;Acc:MGI:1859287]	protein_coding	NA	0	0.0220902	0	0	0	0	0	0	0
ENSMUSG00000000731	chr10	78030022	78043580	-	Aire	11634	ENSMUST00000131028	GO:0000976(transcription regulatory region sequence-specific DNA binding);GO:0000977(RNA polymerase II regulatory region sequence-specific DNA binding);GO:0001228(DNA-binding transcription activator activity, RNA polymerase II-specific);GO:0002458(peripheral T cell tolerance induction);GO:0002509(central tolerance induction to self antigen);GO:0003677(DNA binding);GO:0003682(chromatin binding);GO…	04120(Ubiquitin mediated proteolysis);05340(Primary immunodeficiency)	K10603	NA	SAND	autoimmune regulator (autoimmune polyendocrinopathy candidiasis ectodermal dystrophy) [Source:MGI Symbol;Acc:MGI:1338803]	nonsense_mediated_decay	NA	0	0	0.0177502	0	0	0	0	0	0
ENSMUSG00000000732	chr10	78069302	78079525	+	Icosl	50723	ENSMUST00000105393;ENSMUST00000217675;ENSMUST00000219038;ENSMUST00000219633	GO:0001817(regulation of cytokine production);GO:0002250(adaptive immune response);GO:0002376(immune system process);GO:0005102(signaling receptor binding);GO:0005515(protein binding);GO:0005886(plasma membrane);GO:0005887(integral component of plasma membrane);GO:0007165(signal transduction);GO:0009897(external side of plasma membrane);GO:0016020(membrane);GO:0016021(integral component of membra…	04514(Cell adhesion molecules (CAMs));04672(Intestinal immune network for IgA production);04672(Intestinal immune network for IgA production)	K06710	NA	NA	icos ligand [Source:MGI Symbol;Acc:MGI:1354701]	protein_coding;retained_intron	R_MMU_168256(Immune_System);R_MMU_1280218(Adaptive_Immune_System);R_MMU_388841(Costimulation_by_the_CD28_family)	0.810101	0.976006	0.848351	1.11717	0.989936	0.851842	0.726816	0.757138	1.23818
ENSMUSG00000000738	chr8	123062942	123097760	+	Spg7	234847	ENSMUST00000142541;ENSMUST00000149248;ENSMUST00000108868;ENSMUST00000128803;ENSMUST00000153492;ENSMUST00000142150;ENSMUST00000128234;ENSMUST00000130787;ENSMUST00000152972;ENSMUST00000212364	GO:0000166(nucleotide binding);GO:0004222(metalloendopeptidase activity);GO:0005515(protein binding);GO:0005524(ATP binding);GO:0005739(mitochondrion);GO:0005743(mitochondrial inner membrane);GO:0005745(m-AAA complex);GO:0005757(mitochondrial permeability transition pore complex);GO:0006508(proteolysis);GO:0007005(mitochondrion organization);GO:0007155(cell adhesion);GO:0008053(mitochondrial fusi…	NA	K09552	EC:3.4.24.-	NA	SPG7, paraplegin matrix AAA peptidase subunit [Source:MGI Symbol;Acc:MGI:2385906]	protein_coding;retained_intron;nonsense_mediated_decay;processed_transcript	R_MMU_382551(Transport_of_small_molecules);R_MMU_8949664(Processing_of_SMDT1);R_MMU_8949215(Mitochondrial_calcium_ion_transport)	8.90785	5.33879	4.6096	2.53734	3.67392	3.5883	6.45804	6.82047	5.61925
ENSMUSG00000000739	chr8	123140192	123158315	-	Sult5a1	57429	ENSMUST00000000755;ENSMUST00000122819;ENSMUST00000137998;ENSMUST00000146007;ENSMUST00000126951;ENSMUST00000152722	GO:0003674(molecular_function);GO:0005575(cellular_component);GO:0008146(sulfotransferase activity);GO:0008150(biological_process);GO:0016740(transferase activity);GO:0016740(transferase activity)	NA	NA	NA	NA	sulfotransferase family 5A, member 1 [Source:MGI Symbol;Acc:MGI:1931463]	protein_coding;nonsense_mediated_decay;retained_intron	NA	0.0582332	0.0224679	0.0458725	0.271838	0.227156	0.481716	0.504683	0.248002	0.307642
ENSMUSG00000000740	chr8	123102350	123105244	+	Rpl13	270106	ENSMUST00000000756;ENSMUST00000152444;ENSMUST00000132275;ENSMUST00000129311;ENSMUST00000212887	GO:0003723(RNA binding);GO:0003735(structural constituent of ribosome);GO:0005730(nucleolus);GO:0005783(endoplasmic reticulum);GO:0005829(cytosol);GO:0005840(ribosome);GO:0006412(translation);GO:0022625(cytosolic large ribosomal subunit);GO:0060348(bone development);GO:0060348(bone development)	03010(Ribosome);03010(Ribosome)	K02873	NA	NA	ribosomal protein L13 [Source:MGI Symbol;Acc:MGI:105922]	protein_coding;retained_intron	R_MMU_975957(Nonsense_Mediated_Decay_(NMD)_enhanced_by_the_Exon_Junction_Complex_(EJC));R_MMU_1799339(SRP_dependent_cotranslational_protein_targeting_to_membrane);R_MMU_975956(Nonsense_Mediated_Decay_(NMD)_independent_of_the_Exon_Junction_Complex_(EJC));R_MMU_72766(Translation);R_MMU_72689(Formation_of_a_pool_of_free_40S_subunits);R_MMU_72737(Cap_dependent_Translation_Initiation);R_MMU_392499(Met…	20.2783	13.851	11.743	11.6677	11.4183	13.6084	16.342	18.2411	14.352
ENSMUSG00000000743	chr8	123204264	123212763	-	Chmp1a	234852	ENSMUST00000000759;ENSMUST00000167655;ENSMUST00000212107;ENSMUST00000172336	GO:0000794(condensed nuclear chromosome);GO:0000815(ESCRT III complex);GO:0005515(protein binding);GO:0005634(nucleus);GO:0005737(cytoplasm);GO:0005768(endosome);GO:0005769(early endosome);GO:0005771(multivesicular body);GO:0005815(microtubule organizing center);GO:0006997(nucleus organization);GO:0007034(vacuolar transport);GO:0007049(cell cycle);GO:0007076(mitotic chromosome condensation);GO:00…	04144(Endocytosis);04217(Necroptosis);04217(Necroptosis)	K12197	NA	NA	charged multivesicular body protein 1A [Source:MGI Symbol;Acc:MGI:1920159]	protein_coding;retained_intron;processed_transcript	NA	20.9472	10.3358	10.3578	5.54098	6.2324	6.08552	12.2192	18.5257	12.9181
ENSMUSG00000000751	chr11	75298166	75348324	-	Rpa1	68275	ENSMUST00000092907;ENSMUST00000000767;ENSMUST00000135770;ENSMUST00000154894;ENSMUST00000149365	GO:0000723(telomere maintenance);GO:0000724(double-strand break repair via homologous recombination);GO:0000784(nuclear chromosome, telomeric region);GO:0000793(condensed chromosome);GO:0000794(condensed nuclear chromosome);GO:0000800(lateral element);GO:0001673(male germ cell nucleus);GO:0001701(in utero embryonic development);GO:0003676(nucleic acid binding);GO:0003677(DNA binding);GO:0003682(c…	03030(DNA replication);03420(Nucleotide excision repair);03430(Mismatch repair);03440(Homologous recombination);03460(Fanconi anemia pathway);03460(Fanconi anemia pathway)	K07466	NA	NA	replication protein A1 [Source:MGI Symbol;Acc:MGI:1915525]	protein_coding;processed_transcript;retained_intron	R_MMU_3371453(Regulation_of_HSF1_mediated_heat_shock_response);R_MMU_69190(DNA_strand_elongation);R_MMU_73933(Resolution_of_Abasic_Sites_(AP_sites));R_MMU_6782135(Dual_incision_in_TC_NER);R_MMU_5685942(HDR_through_Homologous_Recombination_(HRR));R_MMU_69620(Cell_Cycle_Checkpoints);R_MMU_69206(G1/S_Transition);R_MMU_5693567(HDR_through_Homologous_Recombination_(HRR)_or_Single_Strand_Annealing_(SSA…	15.2275	14.9216	14.5629	11.141	13.0386	12.1842	11.3425	11.4923	12.7021
ENSMUSG00000000753	chr11	75409769	75422701	-	Serpinf1	20317	ENSMUST00000000769;ENSMUST00000167281;ENSMUST00000138661;ENSMUST00000139403;ENSMUST00000137103;ENSMUST00000125982;ENSMUST00000155009	GO:0001822(kidney development);GO:0004867(serine-type endopeptidase inhibitor activity);GO:0005576(extracellular region);GO:0005604(basement membrane);GO:0005615(extracellular space);GO:0007568(aging);GO:0007614(short-term memory);GO:0010447(response to acidic pH);GO:0010596(negative regulation of endothelial cell migration);GO:0010629(negative regulation of gene expression);GO:0010951(negative r…	04310(Wnt signaling pathway);04310(Wnt signaling pathway)	K19614	NA	NA	serine (or cysteine) peptidase inhibitor, clade F, member 1 [Source:MGI Symbol;Acc:MGI:108080]	protein_coding;nonsense_mediated_decay;retained_intron	NA	94.927	76.9206	76.6323	51.7185	50.2576	52.8517	56.4328	72.4743	58.7587
ENSMUSG00000000759	chr8	12614277	12672248	-	Tubgcp3	259279	ENSMUST00000164774;ENSMUST00000000776;ENSMUST00000168657;ENSMUST00000164611;ENSMUST00000164971;ENSMUST00000167547;ENSMUST00000164861;ENSMUST00000165321;ENSMUST00000172056	GO:0000226(microtubule cytoskeleton organization);GO:0000278(mitotic cell cycle);GO:0000922(spindle pole);GO:0000923(equatorial microtubule organizing center);GO:0000930(gamma-tubulin complex);GO:0005737(cytoplasm);GO:0005813(centrosome);GO:0005814(centriole);GO:0005815(microtubule organizing center);GO:0005827(polar microtubule);GO:0005856(cytoskeleton);GO:0005874(microtubule);GO:0007020(microtu…	NA	K16570	NA	NA	tubulin, gamma complex associated protein 3 [Source:MGI Symbol;Acc:MGI:2183752]	nonsense_mediated_decay;protein_coding;retained_intron	R_MMU_380287(Centrosome_maturation);R_MMU_1640170(Cell_Cycle);R_MMU_380270(Recruitment_of_mitotic_centrosome_proteins_and_complexes);R_MMU_69278(Cell_Cycle,_Mitotic);R_MMU_453274(Mitotic_G2_G2/M_phases);R_MMU_68886(M_Phase);R_MMU_380320(Recruitment_of_NuMA_to_mitotic_centrosomes);R_MMU_68877(Mitotic_Prometaphase);R_MMU_69275(G2/M_Transition)	5.5243	4.86232	4.97547	3.95186	4.00337	3.95081	3.89006	5.0192	4.09377
ENSMUSG00000000766	chr10	6758506	7038198	+	Oprm1	18390	ENSMUST00000105607	GO:0001965(G-protein alpha-subunit binding);GO:0002438(acute inflammatory response to antigenic stimulus);GO:0004930(G protein-coupled receptor activity);GO:0004979(beta-endorphin receptor activity);GO:0004985(opioid receptor activity);GO:0005245(voltage-gated calcium channel activity);GO:0005515(protein binding);GO:0005737(cytoplasm);GO:0005768(endosome);GO:0005886(plasma membrane);GO:0005887(in…	04080(Neuroactive ligand-receptor interaction);04915(Estrogen signaling pathway);05032(Morphine addiction)	K04215	NA	NA	opioid receptor, mu 1 [Source:MGI Symbol;Acc:MGI:97441]	protein_coding	R_MMU_373076(Class_A/1_(Rhodopsin_like_receptors));R_MMU_375276(Peptide_ligand_binding_receptors);R_MMU_500792(GPCR_ligand_binding);R_MMU_202040(G_protein_activation);R_MMU_372790(Signaling_by_GPCR);R_MMU_388396(GPCR_downstream_signalling);R_MMU_162582(Signal_Transduction);R_MMU_418594(G_alpha_(i)_signalling_events);R_MMU_111885(Opioid_Signalling)	0	0	0	0	0	0.00750198	0	0	0
ENSMUSG00000000776	chr14	70438757	70443447	-	Polr3d	67065	ENSMUST00000000793;ENSMUST00000180358;ENSMUST00000226523;ENSMUST00000227985;ENSMUST00000227748;ENSMUST00000226549	GO:0000790(nuclear chromatin);GO:0002376(immune system process);GO:0003677(DNA binding);GO:0003682(chromatin binding);GO:0003899(DNA-directed 5'-3' RNA polymerase activity);GO:0005634(nucleus);GO:0005654(nucleoplasm);GO:0005666(RNA polymerase III complex);GO:0005829(cytosol);GO:0006383(transcription by RNA polymerase III);GO:0016607(nuclear speck);GO:0032728(positive regulation of interferon-beta…	03020(RNA polymerase);04623(Cytosolic DNA-sensing pathway);04623(Cytosolic DNA-sensing pathway)	K03026	NA	NA	polymerase (RNA) III (DNA directed) polypeptide D [Source:MGI Symbol;Acc:MGI:1914315]	protein_coding;retained_intron	R_MMU_74158(RNA_Polymerase_III_Transcription);R_MMU_76066(RNA_Polymerase_III_Transcription_Initiation_From_Type_2_Promoter);R_MMU_76071(RNA_Polymerase_III_Transcription_Initiation_From_Type_3_Promoter);R_MMU_76046(RNA_Polymerase_III_Transcription_Initiation);R_MMU_76061(RNA_Polymerase_III_Transcription_Initiation_From_Type_1_Promoter);R_MMU_74160(Gene_expression_(Transcription))	5.75187	2.63378	2.91535	1.731	2.21697	2.06652	2.72264	4.65824	2.61293
ENSMUSG00000000782	chr11	52252371	52283331	-	Tcf7	21414	ENSMUST00000086844;ENSMUST00000109071	GO:0000122(negative regulation of transcription by RNA polymerase II);GO:0000976(transcription regulatory region sequence-specific DNA binding);GO:0000978(RNA polymerase II cis-regulatory region sequence-specific DNA binding);GO:0001217(DNA-binding transcription repressor activity);GO:0001227(DNA-binding transcription repressor activity, RNA polymerase II-specific);GO:0001228(DNA-binding transcri…	04310(Wnt signaling pathway);04390(Hippo signaling pathway);04520(Adherens junction);04916(Melanogenesis);04934(Cushing syndrome);05165(Human papillomavirus infection);05200(Pathways in cancer);05210(Colorectal cancer);05213(Endometrial cancer);05215(Prostate cancer);05216(Thyroid cancer);05217(Basal cell carcinoma);05221(Acute myeloid leukemia);05224(Breast cancer);05225(Hepatocellular carcinoma…	K02620	NA	HMG	transcription factor 7, T cell specific [Source:MGI Symbol;Acc:MGI:98507]	protein_coding	R_MMU_3769402(Deactivation_of_the_beta_catenin_transactivating_complex);R_MMU_73857(RNA_Polymerase_II_Transcription);R_MMU_4641265(Repression_of_WNT_target_genes);R_MMU_212436(Generic_Transcription_Pathway);R_MMU_3858494(Beta_catenin_independent_WNT_signaling);R_MMU_201681(TCF_dependent_signaling_in_response_to_WNT);R_MMU_195721(Signaling_by_WNT);R_MMU_201722(Formation_of_the_beta_catenin:TCF_tra…	1.22515	1.53189	0.994139	0.951506	2.027	1.73512	1.39431	1.8956	1.49982
ENSMUSG00000000787	X	13280970	13294052	+	Ddx3x	13205	ENSMUST00000000804;ENSMUST00000153611;ENSMUST00000123096;ENSMUST00000149639	GO:0000166(nucleotide binding);GO:0002376(immune system process);GO:0003676(nucleic acid binding);GO:0003677(DNA binding);GO:0003678(DNA helicase activity);GO:0003723(RNA binding);GO:0003724(RNA helicase activity);GO:0003729(mRNA binding);GO:0003924(GTPase activity);GO:0004386(helicase activity);GO:0005515(protein binding);GO:0005524(ATP binding);GO:0005634(nucleus);GO:0005654(nucleoplasm);GO:000…	04622(RIG-I-like receptor signaling pathway);05161(Hepatitis B);05203(Viral carcinogenesis);05203(Viral carcinogenesis)	K11594	EC:3.6.4.13	NA	DEAD/H (Asp-Glu-Ala-Asp/His) box polypeptide 3, X-linked [Source:MGI Symbol;Acc:MGI:103064]	protein_coding;retained_intron	R_MMU_168256(Immune_System);R_MMU_6798695(Neutrophil_degranulation);R_MMU_168249(Innate_Immune_System)	81.7509	82.2393	84.6584	84.6483	80.7334	79.2752	79.8815	77.0731	80.2866
ENSMUSG00000000791	chr8	70808449	70821424	+	Il12rb1	16161	ENSMUST00000211936;ENSMUST00000000808;ENSMUST00000212146;ENSMUST00000212251;ENSMUST00000212826	GO:0002230(positive regulation of defense response to virus by host);GO:0002827(positive regulation of T-helper 1 type immune response);GO:0004896(cytokine receptor activity);GO:0005143(interleukin-12 receptor binding);GO:0005515(protein binding);GO:0005886(plasma membrane);GO:0009897(external side of plasma membrane);GO:0016020(membrane);GO:0016021(integral component of membrane);GO:0018108(pept…	04060(Cytokine-cytokine receptor interaction);04630(Jak-STAT signaling pathway);04658(Th1 and Th2 cell differentiation);04659(Th17 cell differentiation);05200(Pathways in cancer);05321(Inflammatory bowel disease (IBD));05321(Inflammatory bowel disease (IBD))	K05063	NA	NA	interleukin 12 receptor, beta 1 [Source:MGI Symbol;Acc:MGI:104579]	retained_intron;protein_coding	R_MMU_447115(Interleukin_12_family_signaling);R_MMU_449147(Signaling_by_Interleukins);R_MMU_168256(Immune_System);R_MMU_1280215(Cytokine_Signaling_in_Immune_system);R_MMU_9020591(Interleukin_12_signaling);R_MMU_9020933(Interleukin_23_signaling)	2.00282	0.884136	1.13447	1.11904	1.24456	1.24161	1.76491	2.26193	1.817
ENSMUSG00000000792	chr8	70882889	70892757	-	Slc5a5	114479	ENSMUST00000000809	GO:0005634(nucleus);GO:0005886(plasma membrane);GO:0006590(thyroid hormone generation);GO:0008507(sodium:iodide symporter activity);GO:0015111(iodide transmembrane transporter activity);GO:0015705(iodide transport);GO:0016020(membrane);GO:0016021(integral component of membrane);GO:0022857(transmembrane transporter activity);GO:0055085(transmembrane transport);GO:0071320(cellular response to cAMP)…	04918(Thyroid hormone synthesis)	K14385	NA	NA	solute carrier family 5 (sodium iodide symporter), member 5 [Source:MGI Symbol;Acc:MGI:2149330]	protein_coding	R_MMU_1430728(Metabolism);R_MMU_425393(Transport_of_inorganic_cations/anions_and_amino_acids/oligopeptides);R_MMU_425407(SLC_mediated_transmembrane_transport);R_MMU_382551(Transport_of_small_molecules);R_MMU_209776(Metabolism_of_amine_derived_hormones);R_MMU_71291(Metabolism_of_amino_acids_and_derivatives);R_MMU_209968(Thyroxine_biosynthesis);R_MMU_428643(Organic_anion_transporters)	0.052821	0.104392	0.102091	0.048782	0.060536	0.100185	0.043505	0.073926	0.050333
ENSMUSG00000000794	chr3	89520164	89675132	+	Kcnn3	140493	ENSMUST00000000811;ENSMUST00000124584	GO:0005516(calmodulin binding);GO:0005737(cytoplasm);GO:0005886(plasma membrane);GO:0006811(ion transport);GO:0006813(potassium ion transport);GO:0015269(calcium-activated potassium channel activity);GO:0016020(membrane);GO:0016021(integral component of membrane);GO:0016286(small conductance calcium-activated potassium channel activity);GO:0030175(filopodium);GO:0031594(neuromuscular junction);GO…	04911(Insulin secretion);04911(Insulin secretion)	K04944	NA	NA	potassium intermediate/small conductance calcium-activated channel, subfamily N, member 3 [Source:MGI Symbol;Acc:MGI:2153183]	protein_coding;retained_intron	R_MMU_1296052(Ca2+_activated_K+_channels);R_MMU_112316(Neuronal_System);R_MMU_1296071(Potassium_Channels)	0.0122845	0.010088	0.0592759	0.0316864	0.0372463	0.0102901	0.0394682	0.0123274	0.0482849
ENSMUSG00000000804	chr11	84984442	85140038	-	Usp32	237898	ENSMUST00000108075;ENSMUST00000173156;ENSMUST00000174602;ENSMUST00000172950;ENSMUST00000172595;ENSMUST00000174809	GO:0004843(thiol-dependent ubiquitin-specific protease activity);GO:0005509(calcium ion binding);GO:0005634(nucleus);GO:0005737(cytoplasm);GO:0005794(Golgi apparatus);GO:0005829(cytosol);GO:0006508(proteolysis);GO:0006511(ubiquitin-dependent protein catabolic process);GO:0008233(peptidase activity);GO:0008234(cysteine-type peptidase activity);GO:0016579(protein deubiquitination);GO:0016787(hydrol…	NA	K11837	EC:3.4.19.12	NA	ubiquitin specific peptidase 32 [Source:MGI Symbol;Acc:MGI:2144475]	protein_coding;retained_intron;processed_transcript	NA	16.5128	18.3012	18.5699	18.0516	17.6805	17.7636	14.9882	14.0855	15.7626
ENSMUSG00000000805	chr11	84957786	84966044	+	Car4	12351,762	ENSMUST00000103194	GO:0004089(carbonate dehydratase activity);GO:0005515(protein binding);GO:0005791(rough endoplasmic reticulum);GO:0005793(endoplasmic reticulum-Golgi intermediate compartment);GO:0005794(Golgi apparatus);GO:0005802(trans-Golgi network);GO:0005886(plasma membrane);GO:0006730(one-carbon metabolic process);GO:0006885(regulation of pH);GO:0008270(zinc ion binding);GO:0009986(cell surface);GO:0015670(…	00910(Nitrogen metabolism);04964(Proximal tubule bicarbonate reclamation)	K18246	EC:4.2.1.1	NA	carbonic anhydrase 4 [Source:MGI Symbol;Acc:MGI:1096574]	protein_coding	R_MMU_1247673(Erythrocytes_take_up_oxygen_and_release_carbon_dioxide);R_MMU_1475029(Reversible_hydration_of_carbon_dioxide);R_MMU_1430728(Metabolism);R_MMU_1237044(Erythrocytes_take_up_carbon_dioxide_and_release_oxygen);R_MMU_382551(Transport_of_small_molecules);R_MMU_1480926(O2/CO2_exchange_in_erythrocytes)	0	0	0.180787	0	0	0.153088	0	0	0.0964858
ENSMUSG00000000811	chr6	89643988	89675529	+	Txnrd3	232223	ENSMUST00000000828	GO:0000166(nucleotide binding);GO:0004791(thioredoxin-disulfide reductase activity);GO:0005654(nucleoplasm);GO:0005829(cytosol);GO:0009055(electron transfer activity);GO:0015035(protein disulfide oxidoreductase activity);GO:0016491(oxidoreductase activity);GO:0016668(oxidoreductase activity, acting on a sulfur group of donors, NAD(P) as acceptor);GO:0022900(electron transport chain);GO:0045454(ce…	00450(Selenocompound metabolism);05200(Pathways in cancer);05225(Hepatocellular carcinoma)	K22182	EC:1.8.1.9	NA	thioredoxin reductase 3 [Source:MGI Symbol;Acc:MGI:2386711]	protein_coding	NA	3.29139	3.30767	3.52851	3.15476	2.97818	1.99043	2.8845	2.58939	2.16139
ENSMUSG00000000817	chr1	161780689	161788495	-	Fasl	14103	ENSMUST00000000834	GO:0000122(negative regulation of transcription by RNA polymerase II);GO:0005123(death receptor binding);GO:0005125(cytokine activity);GO:0005164(tumor necrosis factor receptor binding);GO:0005515(protein binding);GO:0005576(extracellular region);GO:0005615(extracellular space);GO:0005634(nucleus);GO:0005764(lysosome);GO:0005886(plasma membrane);GO:0005901(caveola);GO:0006915(apoptotic process);G…	01524(Platinum drug resistance);04010(MAPK signaling pathway);04014(Ras signaling pathway);04060(Cytokine-cytokine receptor interaction);04068(FoxO signaling pathway);04151(PI3K-Akt signaling pathway);04210(Apoptosis);04217(Necroptosis);04650(Natural killer cell mediated cytotoxicity);04722(Neurotrophin signaling pathway);04932(Non-alcoholic fatty liver disease (NAFLD));04940(Type I diabetes mell…	K04389	NA	NA	Fas ligand (TNF superfamily, member 6) [Source:MGI Symbol;Acc:MGI:99255]	protein_coding	R_MMU_5675482(Regulation_of_necroptotic_cell_death);R_MMU_73887(Death_Receptor_Signalling);R_MMU_5218859(Regulated_Necrosis);R_MMU_5357801(Programmed_Cell_Death);R_MMU_5357769(Caspase_activation_via_extrinsic_apoptotic_signalling_pathway);R_MMU_69416(Dimerization_of_procaspase_8);R_MMU_3371378(Regulation_by_c_FLIP);R_MMU_5218900(CASP8_activity_is_inhibited);R_MMU_5213460(RIPK1_mediated_regulated_…	0	0	0.035052	0.051547	0	0	0	0	0
ENSMUSG00000000823	chr2	181582103	181592803	-	Zfp512b	269401	ENSMUST00000108789;ENSMUST00000128553;ENSMUST00000155947;ENSMUST00000135561;ENSMUST00000140103;ENSMUST00000150552;ENSMUST00000132538;ENSMUST00000131866;ENSMUST00000133598;ENSMUST00000153998	GO:0003674(molecular_function);GO:0003676(nucleic acid binding);GO:0008150(biological_process);GO:0008150(biological_process)	NA	NA	NA	zf-C2H2	zinc finger protein 512B [Source:MGI Symbol;Acc:MGI:2685478]	protein_coding;retained_intron;nonsense_mediated_decay;processed_transcript	R_MMU_9012999(RHO_GTPase_cycle);R_MMU_9013424(RHOV_GTPase_cycle);R_MMU_9716542(Signaling_by_Rho_GTPases,_Miro_GTPases_and_RHOBTB3);R_MMU_194315(Signaling_by_Rho_GTPases);R_MMU_162582(Signal_Transduction)	10.5996	7.33801	7.25243	6.17624	6.07364	6.00977	7.05378	8.51154	7.56723
ENSMUSG00000000826	chr2	181520485	181555133	+	Dnajc5	13002	ENSMUST00000072334;ENSMUST00000116365;ENSMUST00000108797;ENSMUST00000141523	GO:0005515(protein binding);GO:0005737(cytoplasm);GO:0005829(cytosol);GO:0005886(plasma membrane);GO:0008021(synaptic vesicle);GO:0016020(membrane);GO:0031225(anchored component of membrane);GO:0031410(cytoplasmic vesicle);GO:0031594(neuromuscular junction);GO:0042470(melanosome);GO:0042584(chromaffin granule membrane);GO:0043008(ATP-dependent protein binding);GO:0043524(negative regulation of ne…	04141(Protein processing in endoplasmic reticulum);04141(Protein processing in endoplasmic reticulum)	K09525	NA	NA	DnaJ heat shock protein family (Hsp40) member C5 [Source:MGI Symbol;Acc:MGI:892995]	protein_coding;nonsense_mediated_decay;processed_transcript	R_MMU_112315(Transmission_across_Chemical_Synapses);R_MMU_112310(Neurotransmitter_release_cycle);R_MMU_168256(Immune_System);R_MMU_888590(GABA_synthesis,_release,_reuptake_and_degradation);R_MMU_6798695(Neutrophil_degranulation);R_MMU_112316(Neuronal_System);R_MMU_168249(Innate_Immune_System)	25.9594	26.3336	26.9311	22.1926	22.4227	23.4207	20.1063	20.3167	21.08
ENSMUSG00000000827	chr2	181497142	181517962	+	Tpd52l2	66314	ENSMUST00000184588;ENSMUST00000183956;ENSMUST00000149163;ENSMUST00000000844;ENSMUST00000184849;ENSMUST00000108800;ENSMUST00000069712;ENSMUST00000129390;ENSMUST00000108799;ENSMUST00000141825;ENSMUST00000155589;ENSMUST00000130261	GO:0005737(cytoplasm);GO:0008150(biological_process);GO:0042803(protein homodimerization activity);GO:0048471(perinuclear region of cytoplasm);GO:0048471(perinuclear region of cytoplasm)	NA	NA	NA	NA	tumor protein D52-like 2 [Source:MGI Symbol;Acc:MGI:1913564]	nonsense_mediated_decay;processed_transcript;protein_coding;retained_intron	NA	18.1159	17.8921	17.2067	16.9578	16.4901	17.2609	17.6076	17.6851	19.2593
ENSMUSG00000000838	X	68678541	68717963	+	Fmr1	14265	ENSMUST00000088546;ENSMUST00000133327;ENSMUST00000127954;ENSMUST00000146177;ENSMUST00000148348;ENSMUST00000114656;ENSMUST00000114654;ENSMUST00000114655;ENSMUST00000114657;ENSMUST00000114653;ENSMUST00000142584;ENSMUST00000141728;ENSMUST00000127993	GO:0000381(regulation of alternative mRNA splicing, via spliceosome);GO:0000775(chromosome, centromeric region);GO:0002092(positive regulation of receptor internalization);GO:0002151(G-quadruplex RNA binding);GO:0003676(nucleic acid binding);GO:0003723(RNA binding);GO:0003729(mRNA binding);GO:0003730(mRNA 3'-UTR binding);GO:0005634(nucleus);GO:0005654(nucleoplasm);GO:0005694(chromosome);GO:000573…	03013(RNA transport);03013(RNA transport)	K15516	NA	NA	fragile X mental retardation 1 [Source:MGI Symbol;Acc:MGI:95564]	protein_coding;processed_transcript;retained_intron	NA	14.863	16.4266	16.4694	16.6788	15.1385	14.8751	13.2443	11.7351	13.3272
ENSMUSG00000000861	chr11	24078056	24174123	+	Bcl11a	14025	ENSMUST00000124148	GO:0000122(negative regulation of transcription by RNA polymerase II);GO:0000978(RNA polymerase II cis-regulatory region sequence-specific DNA binding);GO:0001227(DNA-binding transcription repressor activity, RNA polymerase II-specific);GO:0003676(nucleic acid binding);GO:0003700(DNA-binding transcription factor activity);GO:0003714(transcription corepressor activity);GO:0005515(protein binding);…	NA	K22045	NA	zf-C2H2	B cell CLL/lymphoma 11A (zinc finger protein) [Source:MGI Symbol;Acc:MGI:106190]	retained_intron	NA	0	0	0.00447885	0	0.0048831	0	0	0	0
ENSMUSG00000000869	chr11	53602982	53618669	-	Il4	16189	ENSMUST00000127858	GO:0001774(microglial cell activation);GO:0001934(positive regulation of protein phosphorylation);GO:0002227(innate immune response in mucosa);GO:0002230(positive regulation of defense response to virus by host);GO:0002296(T-helper 1 cell lineage commitment);GO:0002639(positive regulation of immunoglobulin production);GO:0002674(negative regulation of acute inflammatory response);GO:0002677(negat…	04060(Cytokine-cytokine receptor interaction);04151(PI3K-Akt signaling pathway);04630(Jak-STAT signaling pathway);04640(Hematopoietic cell lineage);04657(IL-17 signaling pathway);04658(Th1 and Th2 cell differentiation);04659(Th17 cell differentiation);04660(T cell receptor signaling pathway);04664(Fc epsilon RI signaling pathway);04672(Intestinal immune network for IgA production);05140(Leishmani…	K05430	NA	NA	interleukin 4 [Source:MGI Symbol;Acc:MGI:96556]	processed_transcript	R_MMU_6785807(Interleukin_4_and_Interleukin_13_signaling);R_MMU_449147(Signaling_by_Interleukins);R_MMU_168256(Immune_System);R_MMU_1280215(Cytokine_Signaling_in_Immune_system)	0.822298	0.802574	0.979312	0.868989	0.75044	0.63278	0.797619	0.710942	0.576175
ENSMUSG00000000876	chr2	154585758	154603708	-	Pxmp4	59038	ENSMUST00000000896;ENSMUST00000109703	GO:0003674(molecular_function);GO:0005777(peroxisome);GO:0005778(peroxisomal membrane);GO:0008150(biological_process);GO:0016020(membrane);GO:0016021(integral component of membrane);GO:0016021(integral component of membrane)	04146(Peroxisome);04146(Peroxisome)	K13350	NA	NA	peroxisomal membrane protein 4 [Source:MGI Symbol;Acc:MGI:1891701]	protein_coding	R_MMU_9609507(Protein_localization);R_MMU_9603798(Class_I_peroxisomal_membrane_protein_import)	6.16624	3.99668	4.28443	3.44129	3.82939	2.84002	3.1702	4.64869	3.63596
ENSMUSG00000000881	X	100767722	100818410	+	Dlg3	53310	ENSMUST00000113736;ENSMUST00000087984;ENSMUST00000147863;ENSMUST00000113735;ENSMUST00000151020;ENSMUST00000148076;ENSMUST00000146772	GO:0001736(establishment of planar polarity);GO:0005515(protein binding);GO:0005737(cytoplasm);GO:0005886(plasma membrane);GO:0005911(cell-cell junction);GO:0005923(bicellular tight junction);GO:0008022(protein C-terminus binding);GO:0008328(ionotropic glutamate receptor complex);GO:0010923(negative regulation of phosphatase activity);GO:0014069(postsynaptic density);GO:0016323(basolateral plasma…	04390(Hippo signaling pathway);04530(Tight junction);05165(Human papillomavirus infection);05165(Human papillomavirus infection)	K21098	NA	NA	discs large MAGUK scaffold protein 3 [Source:MGI Symbol;Acc:MGI:1888986]	protein_coding;retained_intron;processed_transcript	R_MMU_6794362(Protein_protein_interactions_at_synapses);R_MMU_6794361(Neurexins_and_neuroligins);R_MMU_112315(Transmission_across_Chemical_Synapses);R_MMU_5683057(MAPK_family_signaling_cascades);R_MMU_451308(Activation_of_Ca_permeable_Kainate_Receptor);R_MMU_5673001(RAF/MAP_kinase_cascade);R_MMU_451306(Ionotropic_activity_of_kainate_receptors);R_MMU_442755(Activation_of_NMDA_receptors_and_postsyn…	7.75483	8.5732	7.9882	10.6879	10.3272	10.2996	10.1633	9.7086	9.78724
ENSMUSG00000000884	chr16	18498713	18566679	+	Gnb1l	13972	ENSMUST00000231621;ENSMUST00000129952;ENSMUST00000167778;ENSMUST00000090086;ENSMUST00000147739;ENSMUST00000151253	GO:0003674(molecular_function);GO:0005515(protein binding);GO:0005737(cytoplasm);GO:0035176(social behavior);GO:0035176(social behavior)	NA	NA	NA	NA	guanine nucleotide binding protein (G protein), beta polypeptide 1-like [Source:MGI Symbol;Acc:MGI:1338057]	protein_coding;processed_transcript;retained_intron	NA	0.571222	0.246891	0.428296	0.294786	0.166411	0.269949	0.417927	0.553022	0.455377
ENSMUSG00000000889	chr2	27165233	27183200	+	Dbh	13166	ENSMUST00000000910;ENSMUST00000155290	GO:0001816(cytokine production);GO:0001974(blood vessel remodeling);GO:0001975(response to amphetamine);GO:0002443(leukocyte mediated immunity);GO:0003824(catalytic activity);GO:0004497(monooxygenase activity);GO:0004500(dopamine beta-monooxygenase activity);GO:0005507(copper ion binding);GO:0005615(extracellular space);GO:0005737(cytoplasm);GO:0005783(endoplasmic reticulum);GO:0006589(octopamine…	00350(Tyrosine metabolism);00350(Tyrosine metabolism)	K00503	EC:1.14.17.1	NA	dopamine beta hydroxylase [Source:MGI Symbol;Acc:MGI:94864]	protein_coding;processed_transcript	R_MMU_209905(Catecholamine_biosynthesis);R_MMU_1430728(Metabolism);R_MMU_209776(Metabolism_of_amine_derived_hormones);R_MMU_71291(Metabolism_of_amino_acids_and_derivatives)	0.061693	0	0	0	0	0	0	0	0
ENSMUSG00000000901	chr10	75923222	75936496	-	Mmp11	17385	ENSMUST00000132869;ENSMUST00000120281;ENSMUST00000000924;ENSMUST00000152222;ENSMUST00000133897	GO:0004222(metalloendopeptidase activity);GO:0005576(extracellular region);GO:0006508(proteolysis);GO:0007275(multicellular organism development);GO:0008233(peptidase activity);GO:0008237(metallopeptidase activity);GO:0008270(zinc ion binding);GO:0016787(hydrolase activity);GO:0030198(extracellular matrix organization);GO:0030199(collagen fibril organization);GO:0030574(collagen catabolic process…	NA	K07993	EC:3.4.24.-	NA	matrix metallopeptidase 11 [Source:MGI Symbol;Acc:MGI:97008]	nonsense_mediated_decay;protein_coding;retained_intron	R_MMU_1442490(Collagen_degradation);R_MMU_1474244(Extracellular_matrix_organization);R_MMU_1474228(Degradation_of_the_extracellular_matrix);R_MMU_1592389(Activation_of_Matrix_Metalloproteinases)	5.83339	3.78523	3.6372	5.94256	6.52206	6.75656	8.42146	10.4982	8.08577
ENSMUSG00000000902	chr10	75896769	75921617	-	Smarcb1	20587	ENSMUST00000000925;ENSMUST00000133189;ENSMUST00000140408;ENSMUST00000121304;ENSMUST00000146555	GO:0000228(nuclear chromosome);GO:0001164(RNA polymerase I core promoter sequence-specific DNA binding);GO:0001188(RNA polymerase I preinitiation complex assembly);GO:0001650(fibrillar center);GO:0001741(XY body);GO:0001824(blastocyst development);GO:0001835(blastocyst hatching);GO:0002039(p53 binding);GO:0003677(DNA binding);GO:0003713(transcription coactivator activity);GO:0005515(protein bindi…	04714(Thermogenesis);05225(Hepatocellular carcinoma);05225(Hepatocellular carcinoma)	K11648	NA	NA	SWI/SNF related, matrix associated, actin dependent regulator of chromatin, subfamily b, member 1 [Source:MGI Symbol;Acc:MGI:1328366]	protein_coding;retained_intron;nonsense_mediated_decay	R_MMU_73857(RNA_Polymerase_II_Transcription);R_MMU_212436(Generic_Transcription_Pathway);R_MMU_8939243(RUNX1_interacts_with_co_factors_whose_precise_effect_on_RUNX1_targets_is_not_known);R_MMU_3214858(RMTs_methylate_histone_arginines);R_MMU_74160(Gene_expression_(Transcription));R_MMU_8878171(Transcriptional_regulation_by_RUNX1);R_MMU_3247509(Chromatin_modifying_enzymes);R_MMU_4839726(Chromatin_o…	6.29013	4.01661	4.55589	4.53009	4.54895	4.90293	5.09999	6.58452	4.77446
ENSMUSG00000000903	chr10	75943057	75949657	+	Vpreb3	22364	ENSMUST00000121151	GO:0002377(immunoglobulin production);GO:0003674(molecular_function);GO:0005615(extracellular space);GO:0005783(endoplasmic reticulum);GO:0006955(immune response);GO:0051025(negative regulation of immunoglobulin secretion)	NA	NA	NA	NA	pre-B lymphocyte gene 3 [Source:MGI Symbol;Acc:MGI:98938]	protein_coding	R_MMU_109582(Hemostasis);R_MMU_202733(Cell_surface_interactions_at_the_vascular_wall)	0	0	0	0.0680474	0	0	0	0	0.135328
ENSMUSG00000000915	chr5	123973628	124005558	+	Hip1r	29816	ENSMUST00000000939;ENSMUST00000166258;ENSMUST00000167325;ENSMUST00000166684	GO:0003779(actin binding);GO:0005515(protein binding);GO:0005543(phospholipid binding);GO:0005546(phosphatidylinositol-4,5-bisphosphate binding);GO:0005547(phosphatidylinositol-3,4,5-trisphosphate binding);GO:0005737(cytoplasm);GO:0005739(mitochondrion);GO:0005829(cytosol);GO:0005856(cytoskeleton);GO:0005886(plasma membrane);GO:0005905(clathrin-coated pit);GO:0005938(cell cortex);GO:0006897(endoc…	NA	K20040	NA	NA	huntingtin interacting protein 1 related [Source:MGI Symbol;Acc:MGI:1352504]	protein_coding;nonsense_mediated_decay;retained_intron	R_MMU_5653656(Vesicle_mediated_transport);R_MMU_432722(Golgi_Associated_Vesicle_Biogenesis);R_MMU_199991(Membrane_Trafficking);R_MMU_199992(trans_Golgi_Network_Vesicle_Budding);R_MMU_8856828(Clathrin_mediated_endocytosis)	2.15646	0.802969	0.965281	0.536097	0.611444	0.687828	0.660574	1.62962	0.830796
ENSMUSG00000000916	chr5	135369953	135376805	+	Nsun5	100609	ENSMUST00000000940;ENSMUST00000202422;ENSMUST00000202792;ENSMUST00000141867;ENSMUST00000126454;ENSMUST00000131863;ENSMUST00000124453	GO:0001510(RNA methylation);GO:0003723(RNA binding);GO:0005634(nucleus);GO:0005654(nucleoplasm);GO:0005730(nucleolus);GO:0006364(rRNA processing);GO:0008168(methyltransferase activity);GO:0009383(rRNA (cytosine-C5-)-methyltransferase activity);GO:0014003(oligodendrocyte development);GO:0016740(transferase activity);GO:0021987(cerebral cortex development);GO:0022038(corpus callosum development);GO…	NA	K15264	EC:2.1.1.311	NA	NOL1/NOP2/Sun domain family, member 5 [Source:MGI Symbol;Acc:MGI:2140844]	protein_coding;nonsense_mediated_decay;retained_intron	NA	2.36091	1.23642	1.12553	1.35642	1.3281	1.48593	1.63464	2.39207	1.60904
ENSMUSG00000000934	chr15	75657035	75678800	-	Top1mt	72960	ENSMUST00000000958;ENSMUST00000230774;ENSMUST00000230469	GO:0003677(DNA binding);GO:0003916(DNA topoisomerase activity);GO:0003917(DNA topoisomerase type I (single strand cut, ATP-independent) activity);GO:0005654(nucleoplasm);GO:0005694(chromosome);GO:0005739(mitochondrion);GO:0006260(DNA replication);GO:0006265(DNA topological change);GO:0016853(isomerase activity);GO:0042645(mitochondrial nucleoid);GO:0042645(mitochondrial nucleoid)	NA	K03163	EC:5.6.2.1	NA	DNA topoisomerase 1, mitochondrial [Source:MGI Symbol;Acc:MGI:1920210]	protein_coding;processed_transcript	NA	5.79222	5.40073	5.21083	3.04659	3.38398	3.91563	4.33402	5.17973	4.75189
ENSMUSG00000000938	chr6	52231197	52240795	-	Hoxa10	15395	ENSMUST00000125581;ENSMUST00000126402;ENSMUST00000121043;ENSMUST00000142611	GO:0000978(RNA polymerase II cis-regulatory region sequence-specific DNA binding);GO:0000981(DNA-binding transcription factor activity, RNA polymerase II-specific);GO:0001228(DNA-binding transcription activator activity, RNA polymerase II-specific);GO:0001501(skeletal system development);GO:0003677(DNA binding);GO:0005634(nucleus);GO:0005667(transcription factor complex);GO:0005737(cytoplasm);GO:…	05202(Transcriptional misregulation in cancer);05202(Transcriptional misregulation in cancer)	K17443	NA	Homeobox	homeobox A10 [Source:MGI Symbol;Acc:MGI:96171]	protein_coding;processed_transcript	NA	3.97854	1.96102	2.20278	1.18666	1.67262	1.10192	2.01903	3.22082	1.52818
ENSMUSG00000000942	chr6	52189671	52191753	-	Hoxa4	15401	ENSMUST00000101395	GO:0000981(DNA-binding transcription factor activity, RNA polymerase II-specific);GO:0003677(DNA binding);GO:0003700(DNA-binding transcription factor activity);GO:0005634(nucleus);GO:0006355(regulation of transcription, DNA-templated);GO:0006357(regulation of transcription by RNA polymerase II);GO:0007275(multicellular organism development);GO:0016604(nuclear body);GO:0043565(sequence-specific DN…	NA	K09304	NA	Homeobox	homeobox A4 [Source:MGI Symbol;Acc:MGI:96176]	protein_coding	NA	0.105068	0.101002	0.269778	0.042521	0	0	0.036668	0.071979	0.084981
ENSMUSG00000000948	chr7	59974149	60005064	-	Gm38393		ENSMUST00000179360;ENSMUST00000191456	GO:0005634(nucleus);GO:0016607(nuclear speck);GO:0051117(ATPase binding);GO:0051117(ATPase binding)	NA	NA	NA	NA	predicted gene, 38393 [Source:MGI Symbol;Acc:MGI:5613898]	nonsense_mediated_decay;processed_transcript	NA	0.0760269	0.0437913	0.0387443	0.199645	0.0252916	0.0351492	0.0679178	0.049565	0.0901253
ENSMUSG00000000957	chr14	54431612	54441265	+	Mmp14	17387	ENSMUST00000089688;ENSMUST00000197874;ENSMUST00000225641;ENSMUST00000197947;ENSMUST00000198679;ENSMUST00000196155;ENSMUST00000226710	GO:0001501(skeletal system development);GO:0001503(ossification);GO:0001525(angiogenesis);GO:0001541(ovarian follicle development);GO:0001666(response to hypoxia);GO:0001935(endothelial cell proliferation);GO:0001958(endochondral ossification);GO:0004175(endopeptidase activity);GO:0004222(metalloendopeptidase activity);GO:0005178(integrin binding);GO:0005615(extracellular space);GO:0005634(nucleu…	04668(TNF signaling pathway);04912(GnRH signaling pathway);04928(Parathyroid hormone synthesis, secretion and action);04928(Parathyroid hormone synthesis, secretion and action)	K07763	EC:3.4.24.80	NA	matrix metallopeptidase 14 (membrane-inserted) [Source:MGI Symbol;Acc:MGI:101900]	protein_coding;nonsense_mediated_decay;retained_intron	R_MMU_1442490(Collagen_degradation);R_MMU_1474244(Extracellular_matrix_organization);R_MMU_1474228(Degradation_of_the_extracellular_matrix);R_MMU_1592389(Activation_of_Matrix_Metalloproteinases)	85.6198	82.5432	83.4364	89.4252	96.2834	96.8346	89.3233	91.4414	93.0784
ENSMUSG00000000958	chr14	54369442	54417780	-	Slc7a7	20540	ENSMUST00000000984;ENSMUST00000226753;ENSMUST00000197440;ENSMUST00000228488;ENSMUST00000227334	GO:0000821(regulation of arginine metabolic process);GO:0005886(plasma membrane);GO:0006865(amino acid transport);GO:0015174(basic amino acid transmembrane transporter activity);GO:0015179(L-amino acid transmembrane transporter activity);GO:0016020(membrane);GO:0016021(integral component of membrane);GO:0016323(basolateral plasma membrane);GO:0022857(transmembrane transporter activity);GO:0055085…	04974(Protein digestion and absorption);04974(Protein digestion and absorption)	K13867	NA	NA	solute carrier family 7 (cationic amino acid transporter, y+ system), member 7 [Source:MGI Symbol;Acc:MGI:1337120]	protein_coding	R_MMU_109582(Hemostasis);R_MMU_425393(Transport_of_inorganic_cations/anions_and_amino_acids/oligopeptides);R_MMU_425407(SLC_mediated_transmembrane_transport);R_MMU_382551(Transport_of_small_molecules);R_MMU_202733(Cell_surface_interactions_at_the_vascular_wall);R_MMU_352230(Amino_acid_transport_across_the_plasma_membrane);R_MMU_210991(Basigin_interactions)	1.50829	1.39037	1.01679	2.35952	1.72592	1.97926	1.41186	2.07133	1.5
ENSMUSG00000000959	chr14	54360834	54367043	+	Oxa1l	69089	ENSMUST00000228567;ENSMUST00000198107;ENSMUST00000000985;ENSMUST00000196882;ENSMUST00000228719	GO:0005739(mitochondrion);GO:0005743(mitochondrial inner membrane);GO:0009060(aerobic respiration);GO:0016020(membrane);GO:0016021(integral component of membrane);GO:0031305(integral component of mitochondrial inner membrane);GO:0031966(mitochondrial membrane);GO:0032592(integral component of mitochondrial membrane);GO:0032780(negative regulation of ATPase activity);GO:0032977(membrane insertase …	03060(Protein export);03060(Protein export)	K03217	NA	NA	oxidase assembly 1-like [Source:MGI Symbol;Acc:MGI:1916339]	retained_intron;protein_coding	R_MMU_5368287(Mitochondrial_translation);R_MMU_5389840(Mitochondrial_translation_elongation);R_MMU_72766(Translation);R_MMU_392499(Metabolism_of_proteins);R_MMU_5419276(Mitochondrial_translation_termination)	8.43479	8.36737	8.10247	5.13364	7.38749	7.07345	7.59151	7.98994	6.90817
ENSMUSG00000000976	chr11	83753696	83783754	+	Heatr6	217026	ENSMUST00000001002;ENSMUST00000125831;ENSMUST00000125602;ENSMUST00000127428;ENSMUST00000136572	GO:0005575(cellular_component);GO:0008150(biological_process);GO:0008150(biological_process)	NA	NA	NA	NA	HEAT repeat containing 6 [Source:MGI Symbol;Acc:MGI:1919790]	protein_coding;processed_transcript;retained_intron	NA	6.23134	4.71054	5.19901	4.48519	4.63093	4.9045	4.65228	6.20841	4.92157
ENSMUSG00000000982	chr11	83647844	83649355	-	Ccl3	20302	ENSMUST00000001008	GO:0000165(MAPK cascade);GO:0001649(osteoblast differentiation);GO:0001775(cell activation);GO:0002548(monocyte chemotaxis);GO:0004672(protein kinase activity);GO:0004698(calcium-dependent protein kinase C activity);GO:0005125(cytokine activity);GO:0005515(protein binding);GO:0005576(extracellular region);GO:0005615(extracellular space);GO:0005737(cytoplasm);GO:0005829(cytosol);GO:0006468(protein…	04060(Cytokine-cytokine receptor interaction);04062(Chemokine signaling pathway);04620(Toll-like receptor signaling pathway);05132(Salmonella infection);05142(Chagas disease (American trypanosomiasis));05163(Human cytomegalovirus infection);05323(Rheumatoid arthritis)	K05408	NA	NA	chemokine (C-C motif) ligand 3 [Source:MGI Symbol;Acc:MGI:98260]	protein_coding	R_MMU_373076(Class_A/1_(Rhodopsin_like_receptors));R_MMU_380108(Chemokine_receptors_bind_chemokines);R_MMU_375276(Peptide_ligand_binding_receptors);R_MMU_500792(GPCR_ligand_binding);R_MMU_372790(Signaling_by_GPCR);R_MMU_162582(Signal_Transduction)	0.759824	2.22274	0	3.338	3.0011	0.844939	0.293856	0.316272	0.289547
ENSMUSG00000000983	chr11	83709015	83711348	+	Wfdc18	14038	ENSMUST00000135654;ENSMUST00000139762	GO:0004867(serine-type endopeptidase inhibitor activity);GO:0005576(extracellular region);GO:0005615(extracellular space);GO:0010466(negative regulation of peptidase activity);GO:0010951(negative regulation of endopeptidase activity);GO:0019731(antibacterial humoral response);GO:0030414(peptidase inhibitor activity);GO:0045087(innate immune response);GO:0045087(innate immune response)	NA	NA	NA	NA	WAP four-disulfide core domain 18 [Source:MGI Symbol;Acc:MGI:107506]	nonsense_mediated_decay;retained_intron	NA	0	0	0	0.111111	0	0	0	0	0
ENSMUSG00000001014	chr9	21029373	21030595	+	Icam4	78369	ENSMUST00000001040;ENSMUST00000215077	GO:0005178(integrin binding);GO:0005576(extracellular region);GO:0005886(plasma membrane);GO:0005887(integral component of plasma membrane);GO:0007155(cell adhesion);GO:0016020(membrane);GO:0016021(integral component of membrane);GO:0098609(cell-cell adhesion);GO:0098609(cell-cell adhesion)	NA	K06581	NA	NA	intercellular adhesion molecule 4, Landsteiner-Wiener blood group [Source:MGI Symbol;Acc:MGI:1925619]	protein_coding	R_MMU_1474244(Extracellular_matrix_organization);R_MMU_198933(Immunoregulatory_interactions_between_a_Lymphoid_and_a_non_Lymphoid_cell);R_MMU_168256(Immune_System);R_MMU_1280218(Adaptive_Immune_System);R_MMU_216083(Integrin_cell_surface_interactions)	0	0.059464	0.0305839	0	0	0.00701097	0.080522	0.0438466	0.00637011
ENSMUSG00000001016	chr3	90476126	90488379	+	Ilf2	67781	ENSMUST00000196769;ENSMUST00000197644;ENSMUST00000198738;ENSMUST00000001042;ENSMUST00000198325;ENSMUST00000198641	GO:0003677(DNA binding);GO:0003725(double-stranded RNA binding);GO:0005634(nucleus);GO:0005654(nucleoplasm);GO:0005730(nucleolus);GO:0005737(cytoplasm);GO:0045893(positive regulation of transcription, DNA-templated);GO:1990904(ribonucleoprotein complex);GO:1990904(ribonucleoprotein complex)	NA	K13089	NA	NA	interleukin enhancer binding factor 2 [Source:MGI Symbol;Acc:MGI:1915031]	retained_intron;protein_coding	R_MMU_168256(Immune_System);R_MMU_6798695(Neutrophil_degranulation);R_MMU_168249(Innate_Immune_System)	11.1306	11.2533	11.0846	11.9501	11.3512	10.9009	10.8155	9.89692	12.0374
ENSMUSG00000001017	chr3	90498956	90509476	-	Chtop	66511	ENSMUST00000107343;ENSMUST00000001043;ENSMUST00000076639;ENSMUST00000049937;ENSMUST00000107346;ENSMUST00000107342;ENSMUST00000146740;ENSMUST00000131868	GO:0000346(transcription export complex);GO:0003723(RNA binding);GO:0005515(protein binding);GO:0005634(nucleus);GO:0005654(nucleoplasm);GO:0005730(nucleolus);GO:0006406(mRNA export from nucleus);GO:0008284(positive regulation of cell population proliferation);GO:0008327(methyl-CpG binding);GO:0016607(nuclear speck);GO:0031062(positive regulation of histone methylation);GO:0032781(positive regula…	NA	NA	NA	NA	chromatin target of PRMT1 [Source:MGI Symbol;Acc:MGI:1913761]	protein_coding	R_MMU_72203(Processing_of_Capped_Intron_Containing_Pre_mRNA);R_MMU_72187(mRNA_3'_end_processing);R_MMU_73857(RNA_Polymerase_II_Transcription);R_MMU_73856(RNA_Polymerase_II_Transcription_Termination);R_MMU_8953854(Metabolism_of_RNA);R_MMU_159236(Transport_of_Mature_mRNA_derived_from_an_Intron_Containing_Transcript);R_MMU_74160(Gene_expression_(Transcription));R_MMU_72202(Transport_of_Mature_Transc…	31.3674	32.6507	32.9724	28.3937	28.9965	28.4195	25.3669	24.8273	27.2722
ENSMUSG00000001018	chr3	90488026	90491033	-	Snapin	20615	ENSMUST00000107352;ENSMUST00000149884;ENSMUST00000185005;ENSMUST00000184877;ENSMUST00000107351	GO:0000139(Golgi membrane);GO:0000149(SNARE binding);GO:0005515(protein binding);GO:0005737(cytoplasm);GO:0005764(lysosome);GO:0005765(lysosomal membrane);GO:0005794(Golgi apparatus);GO:0005829(cytosol);GO:0006886(intracellular protein transport);GO:0006887(exocytosis);GO:0007040(lysosome organization);GO:0007042(lysosomal lumen acidification);GO:0007268(chemical synaptic transmission);GO:0008021…	NA	K20002	NA	NA	SNAP-associated protein [Source:MGI Symbol;Acc:MGI:1333745]	retained_intron;protein_coding;nonsense_mediated_decay	R_MMU_5653656(Vesicle_mediated_transport);R_MMU_432722(Golgi_Associated_Vesicle_Biogenesis);R_MMU_199991(Membrane_Trafficking);R_MMU_199992(trans_Golgi_Network_Vesicle_Budding)	27.8269	28.5759	27.36	32.2425	32.0897	32.1231	26.3575	25.7463	26.9533
ENSMUSG00000001020	chr3	90603771	90606045	+	S100a4	20198	ENSMUST00000001046;ENSMUST00000142476	GO:0003779(actin binding);GO:0005509(calcium ion binding);GO:0005515(protein binding);GO:0005634(nucleus);GO:0042802(identical protein binding);GO:0043005(neuron projection);GO:0043123(positive regulation of I-kappaB kinase/NF-kappaB signaling);GO:0046872(metal ion binding);GO:0046914(transition metal ion binding);GO:0048306(calcium-dependent protein binding);GO:0048471(perinuclear region of cyto…	NA	NA	NA	NA	S100 calcium binding protein A4 [Source:MGI Symbol;Acc:MGI:1330282]	protein_coding	NA	503.897	481.024	465.47	403.609	381.07	387.107	475.354	334.97	417.519
ENSMUSG00000001021	chr3	90584659	90602702	+	S100a3	20197	ENSMUST00000200290;ENSMUST00000001047;ENSMUST00000196635	GO:0005509(calcium ion binding);GO:0005737(cytoplasm);GO:0005794(Golgi apparatus);GO:0005829(cytosol);GO:0005886(plasma membrane);GO:0008270(zinc ion binding);GO:0046872(metal ion binding);GO:0046914(transition metal ion binding);GO:0062023(collagen-containing extracellular matrix);GO:0062023(collagen-containing extracellular matrix)	NA	NA	NA	NA	S100 calcium binding protein A3 [Source:MGI Symbol;Acc:MGI:1338849]	protein_coding;retained_intron	NA	0.293662	0.311086	0.301395	0.0742806	0.123876	0.191343	0.162845	0.219326	0.274983
ENSMUSG00000001023	chr3	90608523	90611780	+	S100a5	20199	ENSMUST00000001049	GO:0005507(copper ion binding);GO:0005509(calcium ion binding);GO:0005634(nucleus);GO:0008150(biological_process);GO:0008270(zinc ion binding);GO:0042803(protein homodimerization activity);GO:0043025(neuronal cell body);GO:0046872(metal ion binding);GO:0046914(transition metal ion binding)	NA	NA	NA	NA	S100 calcium binding protein A5 [Source:MGI Symbol;Acc:MGI:1338915]	protein_coding	NA	0.14859	0	0	0	0	0.169758	0	0	0
ENSMUSG00000001025	chr3	90612882	90624181	+	S100a6	20200	ENSMUST00000001051;ENSMUST00000197189;ENSMUST00000198128;ENSMUST00000200289	GO:0001726(ruffle);GO:0005509(calcium ion binding);GO:0005515(protein binding);GO:0005523(tropomyosin binding);GO:0005634(nucleus);GO:0005635(nuclear envelope);GO:0005737(cytoplasm);GO:0005829(cytosol);GO:0005886(plasma membrane);GO:0008270(zinc ion binding);GO:0015075(ion transmembrane transporter activity);GO:0016020(membrane);GO:0031234(extrinsic component of cytoplasmic side of plasma membran…	NA	NA	NA	NA	S100 calcium binding protein A6 (calcyclin) [Source:MGI Symbol;Acc:MGI:1339467]	protein_coding;retained_intron;nonsense_mediated_decay	NA	76.9506	70.2087	74.5607	68.4025	64.1322	66.1036	77.5311	55.9455	67.1274
ENSMUSG00000001027	chr11	106318592	106353288	-	Scn4a	110880	ENSMUST00000021056	GO:0001518(voltage-gated sodium channel complex);GO:0005216(ion channel activity);GO:0005244(voltage-gated ion channel activity);GO:0005248(voltage-gated sodium channel activity);GO:0005261(cation channel activity);GO:0005272(sodium channel activity);GO:0005515(protein binding);GO:0005886(plasma membrane);GO:0005887(integral component of plasma membrane);GO:0006811(ion transport);GO:0006814(sodiu…	NA	K04837	NA	NA	sodium channel, voltage-gated, type IV, alpha [Source:MGI Symbol;Acc:MGI:98250]	protein_coding	R_MMU_5576892(Phase_0_rapid_depolarisation);R_MMU_5576891(Cardiac_conduction);R_MMU_397014(Muscle_contraction)	0.291093	0.171098	0.129435	0.324479	0.384354	0.437976	0.286961	0.325533	0.285506
ENSMUSG00000001029	chr11	106377656	106388075	-	Icam2	15896	ENSMUST00000001055;ENSMUST00000173795;ENSMUST00000141146	GO:0001931(uropod);GO:0005178(integrin binding);GO:0005515(protein binding);GO:0005886(plasma membrane);GO:0005887(integral component of plasma membrane);GO:0005902(microvillus);GO:0007155(cell adhesion);GO:0016020(membrane);GO:0016021(integral component of membrane);GO:0032154(cleavage furrow);GO:0042995(cell projection);GO:0071944(cell periphery);GO:0098609(cell-cell adhesion);GO:0098609(cell-c…	04514(Cell adhesion molecules (CAMs));04650(Natural killer cell mediated cytotoxicity);04650(Natural killer cell mediated cytotoxicity)	K06523	NA	NA	intercellular adhesion molecule 2 [Source:MGI Symbol;Acc:MGI:96394]	protein_coding	R_MMU_1474244(Extracellular_matrix_organization);R_MMU_198933(Immunoregulatory_interactions_between_a_Lymphoid_and_a_non_Lymphoid_cell);R_MMU_5621481(C_type_lectin_receptors_(CLRs));R_MMU_168256(Immune_System);R_MMU_168249(Innate_Immune_System);R_MMU_5621575(CD209_(DC_SIGN)_signaling);R_MMU_1280218(Adaptive_Immune_System);R_MMU_216083(Integrin_cell_surface_interactions)	0.0754597	0.0764292	0.25177	0.118858	0	0.106761	0	0.0182261	0.188782
ENSMUSG00000001034	chr11	61488812	61494296	-	Mapk7	23939	ENSMUST00000101085;ENSMUST00000128478;ENSMUST00000152755;ENSMUST00000079080;ENSMUST00000108714;ENSMUST00000126495;ENSMUST00000139663;ENSMUST00000139932;ENSMUST00000123360;ENSMUST00000140779	GO:0000165(MAPK cascade);GO:0000166(nucleotide binding);GO:0004672(protein kinase activity);GO:0004674(protein serine/threonine kinase activity);GO:0004707(MAP kinase activity);GO:0005515(protein binding);GO:0005524(ATP binding);GO:0005634(nucleus);GO:0005654(nucleoplasm);GO:0005737(cytoplasm);GO:0005829(cytosol);GO:0006468(protein phosphorylation);GO:0007049(cell cycle);GO:0010468(regulation of …	04010(MAPK signaling pathway);04540(Gap junction);04657(IL-17 signaling pathway);04722(Neurotrophin signaling pathway);04912(GnRH signaling pathway);04921(Oxytocin signaling pathway);05206(MicroRNAs in cancer);05418(Fluid shear stress and atherosclerosis);05418(Fluid shear stress and atherosclerosis)	NA	NA	NA	mitogen-activated protein kinase 7 [Source:MGI Symbol;Acc:MGI:1346347]	protein_coding;processed_transcript	R_MMU_2559582(Senescence_Associated_Secretory_Phenotype_(SASP));R_MMU_448424(Interleukin_17_signaling);R_MMU_166058(MyD88:MAL(TIRAP)_cascade_initiated_on_plasma_membrane);R_MMU_168179(Toll_Like_Receptor_TLR1:TLR2_Cascade);R_MMU_449147(Signaling_by_Interleukins);R_MMU_166520(Signaling_by_NTRKs);R_MMU_166016(Toll_Like_Receptor_4_(TLR4)_Cascade);R_MMU_168181(Toll_Like_Receptor_7/8_(TLR7/8)_Cascade);…	3.7025	1.42604	1.45326	0.729465	0.792432	1.06429	1.60419	3.03101	1.07287
ENSMUSG00000001036	chr11	61517249	61579687	-	Epn2	13855	ENSMUST00000108711;ENSMUST00000108712;ENSMUST00000001063;ENSMUST00000108713;ENSMUST00000178202;ENSMUST00000179936;ENSMUST00000153984;ENSMUST00000151545;ENSMUST00000147501;ENSMUST00000146455;ENSMUST00000141335;ENSMUST00000137525	GO:0001701(in utero embryonic development);GO:0005543(phospholipid binding);GO:0005737(cytoplasm);GO:0005768(endosome);GO:0005886(plasma membrane);GO:0006897(endocytosis);GO:0007219(Notch signaling pathway);GO:0008289(lipid binding);GO:0030100(regulation of endocytosis);GO:0030125(clathrin vesicle coat);GO:0030128(clathrin coat of endocytic vesicle);GO:0030276(clathrin binding);GO:0030948(negativ…	04144(Endocytosis);04144(Endocytosis)	K12471	NA	NA	epsin 2 [Source:MGI Symbol;Acc:MGI:1333766]	protein_coding;retained_intron;processed_transcript	R_MMU_5653656(Vesicle_mediated_transport);R_MMU_8856825(Cargo_recognition_for_clathrin_mediated_endocytosis);R_MMU_199991(Membrane_Trafficking);R_MMU_8856828(Clathrin_mediated_endocytosis)	16.1574	12.0262	13.6328	11.5268	12.0814	12.8435	13.1418	15.2775	12.8642
ENSMUSG00000001039	chr11	61505144	61512931	+	B9d1	27078	ENSMUST00000102657;ENSMUST00000140548;ENSMUST00000138057;ENSMUST00000155176;ENSMUST00000127889;ENSMUST00000146562	GO:0001701(in utero embryonic development);GO:0001944(vasculature development);GO:0005515(protein binding);GO:0005737(cytoplasm);GO:0005813(centrosome);GO:0005856(cytoskeleton);GO:0005929(cilium);GO:0007224(smoothened signaling pathway);GO:0008158(hedgehog receptor activity);GO:0016020(membrane);GO:0030030(cell projection organization);GO:0032880(regulation of protein localization);GO:0035869(cil…	NA	K16744	NA	NA	B9 protein domain 1 [Source:MGI Symbol;Acc:MGI:1351471]	protein_coding;processed_transcript	R_MMU_5617833(Cilium_Assembly);R_MMU_5620912(Anchoring_of_the_basal_body_to_the_plasma_membrane);R_MMU_1852241(Organelle_biogenesis_and_maintenance)	4.35492	4.66442	4.56929	3.49551	3.62277	4.97178	4.29965	4.70059	4.6526
ENSMUSG00000001052	chr3	129982759	130060907	-	Sec24b	99683	ENSMUST00000001079;ENSMUST00000170163;ENSMUST00000172324;ENSMUST00000165873;ENSMUST00000165889;ENSMUST00000168644;ENSMUST00000168908;ENSMUST00000168675	GO:0000139(Golgi membrane);GO:0000149(SNARE binding);GO:0001843(neural tube closure);GO:0002093(auditory receptor cell morphogenesis);GO:0003151(outflow tract morphogenesis);GO:0005515(protein binding);GO:0005789(endoplasmic reticulum membrane);GO:0005829(cytosol);GO:0006886(intracellular protein transport);GO:0006888(endoplasmic reticulum to Golgi vesicle-mediated transport);GO:0008270(zinc ion …	04141(Protein processing in endoplasmic reticulum);04141(Protein processing in endoplasmic reticulum)	K14007	NA	NA	Sec24 related gene family, member B (S. cerevisiae) [Source:MGI Symbol;Acc:MGI:2139764]	protein_coding;retained_intron;processed_transcript	R_MMU_5653656(Vesicle_mediated_transport);R_MMU_5694530(Cargo_concentration_in_the_ER);R_MMU_199977(ER_to_Golgi_Anterograde_Transport);R_MMU_948021(Transport_to_the_Golgi_and_subsequent_modification);R_MMU_597592(Post_translational_protein_modification);R_MMU_392499(Metabolism_of_proteins);R_MMU_168256(Immune_System);R_MMU_446203(Asparagine_N_linked_glycosylation);R_MMU_2132295(MHC_class_II_antig…	14.8923	15.5798	15.896	13.0258	13.3576	13.3412	13.5694	14.3157	14.055
ENSMUSG00000001053	chr11	51643063	51650842	-	N4bp3	212706	ENSMUST00000001080;ENSMUST00000142721	GO:0005515(protein binding);GO:0007275(multicellular organism development);GO:0007399(nervous system development);GO:0008150(biological_process);GO:0030424(axon);GO:0030425(dendrite);GO:0031410(cytoplasmic vesicle);GO:0042995(cell projection);GO:0042995(cell projection)	NA	NA	NA	NA	NEDD4 binding protein 3 [Source:MGI Symbol;Acc:MGI:2442218]	protein_coding	NA	0.0698803	0.0353185	0.056375	0.0251787	0.0233464	0.134232	0.0848025	0.108126	0
ENSMUSG00000001054	chr11	51623671	51635896	-	Rmnd5b	66089	ENSMUST00000136020;ENSMUST00000001081;ENSMUST00000147009;ENSMUST00000132854	GO:0005515(protein binding);GO:0005634(nucleus);GO:0005737(cytoplasm);GO:0005829(cytosol);GO:0006511(ubiquitin-dependent protein catabolic process);GO:0016740(transferase activity);GO:0034657(GID complex);GO:0043161(proteasome-mediated ubiquitin-dependent protein catabolic process);GO:0046872(metal ion binding);GO:0046872(metal ion binding)	NA	NA	NA	NA	required for meiotic nuclear division 5 homolog B [Source:MGI Symbol;Acc:MGI:1913339]	nonsense_mediated_decay;protein_coding;processed_transcript	NA	5.91121	3.9667	4.84576	3.51248	3.88595	4.02418	4.25707	4.7937	3.82379
ENSMUSG00000001056	chr11	51619735	51623714	+	Nhp2	52530	ENSMUST00000127405;ENSMUST00000001083	GO:0000469(cleavage involved in rRNA processing);GO:0000470(maturation of LSU-rRNA);GO:0003723(RNA binding);GO:0005515(protein binding);GO:0005634(nucleus);GO:0005697(telomerase holoenzyme complex);GO:0005730(nucleolus);GO:0005732(small nucleolar ribonucleoprotein complex);GO:0006364(rRNA processing);GO:0007004(telomere maintenance via telomerase);GO:0015030(Cajal body);GO:0031118(rRNA pseudourid…	03008(Ribosome biogenesis in eukaryotes);03008(Ribosome biogenesis in eukaryotes)	K11129	NA	NA	NHP2 ribonucleoprotein [Source:MGI Symbol;Acc:MGI:1098547]	protein_coding;retained_intron	R_MMU_73886(Chromosome_Maintenance);R_MMU_1640170(Cell_Cycle);R_MMU_171319(Telomere_Extension_By_Telomerase);R_MMU_157579(Telomere_Maintenance);R_MMU_180786(Extension_of_Telomeres)	6.31326	5.203	5.50482	2.26427	3.56782	3.86739	4.48624	4.56305	4.89609
ENSMUSG00000001062	chr8	123242356	123254348	-	Vps9d1	72325	ENSMUST00000149490;ENSMUST00000122363;ENSMUST00000146136;ENSMUST00000117643;ENSMUST00000130275;ENSMUST00000127978;ENSMUST00000124508;ENSMUST00000130965;ENSMUST00000137569;ENSMUST00000129591	GO:0008150(biological_process);GO:0042802(identical protein binding);GO:0042802(identical protein binding)	NA	NA	NA	NA	VPS9 domain containing 1 [Source:MGI Symbol;Acc:MGI:1914143]	retained_intron;protein_coding;nonsense_mediated_decay;processed_transcript	NA	2.71822	1.34907	1.53092	0.78561	0.969941	0.978328	1.4101	2.35689	1.16313
ENSMUSG00000001065	chr8	123254195	123269745	+	Zfp276	57247	ENSMUST00000001092;ENSMUST00000150356;ENSMUST00000156896;ENSMUST00000146158;ENSMUST00000147312;ENSMUST00000130333	GO:0000775(chromosome, centromeric region);GO:0000776(kinetochore);GO:0000777(condensed chromosome kinetochore);GO:0003676(nucleic acid binding);GO:0003677(DNA binding);GO:0005634(nucleus);GO:0005694(chromosome);GO:0008270(zinc ion binding);GO:0046872(metal ion binding);GO:1990837(sequence-specific double-stranded DNA binding);GO:1990837(sequence-specific double-stranded DNA binding)	NA	NA	NA	zf-C2H2	zinc finger protein (C2H2 type) 276 [Source:MGI Symbol;Acc:MGI:1888495]	protein_coding;retained_intron	NA	2.35844	0.83525	0.874768	0.406643	0.841418	0.744116	1.00651	2.20552	1.01606
ENSMUSG00000001076	chr15	99084086	99087817	-	C1ql4	239659	ENSMUST00000064462	GO:0005515(protein binding);GO:0005576(extracellular region);GO:0005581(collagen trimer);GO:0005615(extracellular space);GO:0042802(identical protein binding);GO:0045599(negative regulation of fat cell differentiation);GO:0048147(negative regulation of fibroblast proliferation);GO:0070373(negative regulation of ERK1 and ERK2 cascade)	NA	K23284	NA	NA	complement component 1, q subcomponent-like 4 [Source:MGI Symbol;Acc:MGI:3579909]	protein_coding	NA	0	0	0.045289	0	0	0.074629	0	0	0
ENSMUSG00000001082	chr5	34633642	34637212	-	Mfsd10	68294	ENSMUST00000001109;ENSMUST00000114331;ENSMUST00000130347;ENSMUST00000128670;ENSMUST00000114329;ENSMUST00000136010;ENSMUST00000148270;ENSMUST00000202378;ENSMUST00000202065;ENSMUST00000134156;ENSMUST00000155577;ENSMUST00000149657;ENSMUST00000137506;ENSMUST00000200717;ENSMUST00000126257;ENSMUST00000151247;ENSMUST00000138212;ENSMUST00000137744	GO:0005634(nucleus);GO:0005637(nuclear inner membrane);GO:0006915(apoptotic process);GO:0008514(organic anion transmembrane transporter activity);GO:0016020(membrane);GO:0016021(integral component of membrane);GO:0022857(transmembrane transporter activity);GO:0030659(cytoplasmic vesicle membrane);GO:0031526(brush border membrane);GO:0043252(sodium-independent organic anion transport);GO:0055085(t…	NA	NA	NA	NA	major facilitator superfamily domain containing 10 [Source:MGI Symbol;Acc:MGI:1915544]	protein_coding;retained_intron;nonsense_mediated_decay;processed_transcript	NA	3.07656	0.617333	0.921979	0.495359	0.609264	0.595588	0.951623	3.20705	1.00337
ENSMUSG00000001089	chr4	136469761	136549319	+	Luzp1	269593	ENSMUST00000170102;ENSMUST00000105849;ENSMUST00000142248;ENSMUST00000063021;ENSMUST00000001116;ENSMUST00000168936	GO:0003281(ventricular septum development);GO:0003674(molecular_function);GO:0005634(nucleus);GO:0021503(neural fold bending);GO:0060840(artery development);GO:0060840(artery development)	NA	NA	NA	NA	leucine zipper protein 1 [Source:MGI Symbol;Acc:MGI:107629]	protein_coding;retained_intron	NA	12.8668	14.1495	13.8374	16.4641	18.2044	19.3283	14.8739	15.4226	15.3098
ENSMUSG00000001095	chr11	78397087	78422217	-	Slc13a2	20500	ENSMUST00000001122	GO:0006811(ion transport);GO:0006814(sodium ion transport);GO:0015141(succinate transmembrane transporter activity);GO:0015293(symporter activity);GO:0016020(membrane);GO:0016021(integral component of membrane);GO:0022857(transmembrane transporter activity);GO:0055085(transmembrane transport);GO:0071422(succinate transmembrane transport);GO:0098656(anion transmembrane transport)	NA	K14445	NA	NA	solute carrier family 13 (sodium-dependent dicarboxylate transporter), member 2 [Source:MGI Symbol;Acc:MGI:1276558]	protein_coding	R_MMU_425407(SLC_mediated_transmembrane_transport);R_MMU_382551(Transport_of_small_molecules);R_MMU_425366(Transport_of_bile_salts_and_organic_acids,_metal_ions_and_amine_compounds);R_MMU_433137(Sodium_coupled_sulphate,_di__and_tri_carboxylate_transporters)	0	0	0	0	0	0	0	0	0.021779
ENSMUSG00000001098	chr5	114363567	114380508	-	Kctd10	330171	ENSMUST00000102581;ENSMUST00000001125;ENSMUST00000134173;ENSMUST00000132646;ENSMUST00000135170;ENSMUST00000123538	GO:0001525(angiogenesis);GO:0004842(ubiquitin-protein transferase activity);GO:0005112(Notch binding);GO:0005515(protein binding);GO:0005634(nucleus);GO:0005654(nucleoplasm);GO:0005829(cytosol);GO:0006511(ubiquitin-dependent protein catabolic process);GO:0007507(heart development);GO:0016567(protein ubiquitination);GO:0017049(GTP-Rho binding);GO:0031463(Cul3-RING ubiquitin ligase complex);GO:0035…	NA	K15074	NA	NA	potassium channel tetramerisation domain containing 10 [Source:MGI Symbol;Acc:MGI:2141207]	protein_coding;processed_transcript;retained_intron	NA	28.8051	22.1321	19.8174	20.0042	21.1735	20.8722	20.2361	26.8479	20.5922
ENSMUSG00000001100	chr11	78512193	78522736	+	Poldip2	67811	ENSMUST00000001127;ENSMUST00000136284;ENSMUST00000133601;ENSMUST00000147930;ENSMUST00000156754;ENSMUST00000151499	GO:0003677(DNA binding);GO:0005634(nucleus);GO:0005739(mitochondrion);GO:0005759(mitochondrial matrix);GO:0006281(DNA repair);GO:0006974(cellular response to DNA damage stimulus);GO:0016242(negative regulation of macroautophagy);GO:0030674(protein-macromolecule adaptor activity);GO:0042645(mitochondrial nucleoid);GO:0045931(positive regulation of mitotic cell cycle);GO:0070584(mitochondrion morph…	NA	K17809	NA	NA	polymerase (DNA-directed), delta interacting protein 2 [Source:MGI Symbol;Acc:MGI:1915061]	protein_coding;processed_transcript;nonsense_mediated_decay;retained_intron	NA	16.4545	18.2772	17.8424	19.6328	19.2848	18.4344	19.4551	19.5988	20.2968
ENSMUSG00000001103	chr11	78503447	78505081	+	Sebox	18292	ENSMUST00000001130	GO:0003674(molecular_function);GO:0003677(DNA binding);GO:0005575(cellular_component);GO:0005634(nucleus);GO:0007275(multicellular organism development);GO:0009792(embryo development ending in birth or egg hatching);GO:0030154(cell differentiation);GO:0048477(oogenesis)	NA	NA	NA	Homeobox	SEBOX homeobox [Source:MGI Symbol;Acc:MGI:108012]	protein_coding	NA	0.087811	0.0412348	0.149377	0	0	0	0.0362782	0	0
ENSMUSG00000001105	chr11	78536361	78541737	+	Ift20	55978	ENSMUST00000128788;ENSMUST00000050366;ENSMUST00000108275;ENSMUST00000137120;ENSMUST00000152016	GO:0001736(establishment of planar polarity);GO:0001750(photoreceptor outer segment);GO:0001822(kidney development);GO:0002046(opsin binding);GO:0005515(protein binding);GO:0005737(cytoplasm);GO:0005794(Golgi apparatus);GO:0005801(cis-Golgi network);GO:0005813(centrosome);GO:0005814(centriole);GO:0005856(cytoskeleton);GO:0005902(microvillus);GO:0005929(cilium);GO:0007224(smoothened signaling path…	NA	K16473	NA	NA	intraflagellar transport 20 [Source:MGI Symbol;Acc:MGI:1915585]	protein_coding;retained_intron	R_MMU_5617833(Cilium_Assembly);R_MMU_1852241(Organelle_biogenesis_and_maintenance);R_MMU_5620924(Intraflagellar_transport)	11.7846	9.76805	9.7974	7.68046	8.02101	6.49176	7.2098	7.19904	6.76383
ENSMUSG00000001119	chr10	76708792	76726168	-	Col6a1	12833	ENSMUST00000001147;ENSMUST00000137599	GO:0005518(collagen binding);GO:0005576(extracellular region);GO:0005581(collagen trimer);GO:0005615(extracellular space);GO:0007155(cell adhesion);GO:0030020(extracellular matrix structural constituent conferring tensile strength);GO:0031012(extracellular matrix);GO:0032991(protein-containing complex);GO:0035987(endodermal cell differentiation);GO:0042383(sarcolemma);GO:0048407(platelet-derived …	04151(PI3K-Akt signaling pathway);04510(Focal adhesion);04512(ECM-receptor interaction);04974(Protein digestion and absorption);05165(Human papillomavirus infection);05165(Human papillomavirus infection)	K06238	NA	NA	collagen, type VI, alpha 1 [Source:MGI Symbol;Acc:MGI:88459]	protein_coding;retained_intron	R_MMU_1650814(Collagen_biosynthesis_and_modifying_enzymes);R_MMU_1442490(Collagen_degradation);R_MMU_419037(NCAM1_interactions);R_MMU_2022090(Assembly_of_collagen_fibrils_and_other_multimeric_structures);R_MMU_8948216(Collagen_chain_trimerization);R_MMU_375165(NCAM_signaling_for_neurite_out_growth);R_MMU_1474244(Extracellular_matrix_organization);R_MMU_1474228(Degradation_of_the_extracellular_mat…	166.992	81.8908	77.5788	96.4346	107.356	106.212	151.965	284.705	144.502
ENSMUSG00000001120	chr10	76761857	76961887	-	Pcbp3	59093	ENSMUST00000001148;ENSMUST00000168505;ENSMUST00000105411	GO:0000122(negative regulation of transcription by RNA polymerase II);GO:0001227(DNA-binding transcription repressor activity, RNA polymerase II-specific);GO:0003676(nucleic acid binding);GO:0003677(DNA binding);GO:0003690(double-stranded DNA binding);GO:0003723(RNA binding);GO:0003729(mRNA binding);GO:0005634(nucleus);GO:0005737(cytoplasm);GO:0010468(regulation of gene expression);GO:0051252(reg…	NA	K21444	NA	NA	poly(rC) binding protein 3 [Source:MGI Symbol;Acc:MGI:1890470]	protein_coding;processed_transcript	NA	0.116919	0.0656244	0.0646304	0	0	0.0725767	0.162085	0.0723206	0.0551397
ENSMUSG00000001123	chr11	78962974	78984946	-	Lgals9	16859	ENSMUST00000108268;ENSMUST00000108269;ENSMUST00000140073	GO:0001819(positive regulation of cytokine production);GO:0002376(immune system process);GO:0005102(signaling receptor binding);GO:0005515(protein binding);GO:0005576(extracellular region);GO:0005634(nucleus);GO:0005737(cytoplasm);GO:0005829(cytosol);GO:0006935(chemotaxis);GO:0007157(heterophilic cell-cell adhesion via plasma membrane cell adhesion molecules);GO:0007565(female pregnancy);GO:00106…	NA	K10093	NA	NA	lectin, galactose binding, soluble 9 [Source:MGI Symbol;Acc:MGI:109496]	protein_coding;retained_intron	NA	58.4035	67.5232	65.233	62.7006	59.5561	60.6855	54.2472	54.4045	58.172
ENSMUSG00000001127	X	20797814	20860519	+	Araf	11836	ENSMUST00000136451;ENSMUST00000001155;ENSMUST00000152955;ENSMUST00000122312;ENSMUST00000120356;ENSMUST00000150190;ENSMUST00000122850;ENSMUST00000123219;ENSMUST00000128250	GO:0000165(MAPK cascade);GO:0000166(nucleotide binding);GO:0000186(activation of MAPKK activity);GO:0004672(protein kinase activity);GO:0004674(protein serine/threonine kinase activity);GO:0004709(MAP kinase kinase kinase activity);GO:0005515(protein binding);GO:0005524(ATP binding);GO:0005739(mitochondrion);GO:0005829(cytosol);GO:0006468(protein phosphorylation);GO:0007165(signal transduction);G…	01521(EGFR tyrosine kinase inhibitor resistance);01522(Endocrine resistance);04010(MAPK signaling pathway);04012(ErbB signaling pathway);04068(FoxO signaling pathway);04270(Vascular smooth muscle contraction);04650(Natural killer cell mediated cytotoxicity);04720(Long-term potentiation);04726(Serotonergic synapse);04730(Long-term depression);04810(Regulation of actin cytoskeleton);04910(Insulin s…	K08845	EC:2.7.11.1	NA	Araf proto-oncogene, serine/threonine kinase [Source:MGI Symbol;Acc:MGI:88065]	nonsense_mediated_decay;protein_coding;retained_intron	R_MMU_5683057(MAPK_family_signaling_cascades);R_MMU_5673001(RAF/MAP_kinase_cascade);R_MMU_5675221(Negative_regulation_of_MAPK_pathway);R_MMU_5674135(MAP2K_and_MAPK_activation);R_MMU_5673000(RAF_activation);R_MMU_162582(Signal_Transduction);R_MMU_5684996(MAPK1/MAPK3_signaling)	8.96818	6.53725	6.92897	4.79903	5.63676	5.52999	6.00983	7.38619	6.4828
ENSMUSG00000001128	X	20925454	20931555	-	Cfp	18636	ENSMUST00000001156;ENSMUST00000122862	GO:0002376(immune system process);GO:0005576(extracellular region);GO:0005615(extracellular space);GO:0006957(complement activation, alternative pathway);GO:0030141(secretory granule);GO:0045087(innate immune response);GO:0045087(innate immune response)	05168(Herpes simplex virus 1 infection);05168(Herpes simplex virus 1 infection)	K15412	NA	NA	complement factor properdin [Source:MGI Symbol;Acc:MGI:97545]	protein_coding;processed_transcript	R_MMU_977606(Regulation_of_Complement_cascade);R_MMU_174577(Activation_of_C3_and_C5);R_MMU_5173105(O_linked_glycosylation);R_MMU_166663(Initial_triggering_of_complement);R_MMU_166658(Complement_cascade);R_MMU_597592(Post_translational_protein_modification);R_MMU_392499(Metabolism_of_proteins);R_MMU_168256(Immune_System);R_MMU_5173214(O_glycosylation_of_TSR_domain_containing_proteins);R_MMU_679869…	0.414432	0.604257	0.445307	0.498251	0.473824	0.34263	0.580846	0.376556	0.628579
ENSMUSG00000001131	X	20870166	20874735	+	Timp1	21857	ENSMUST00000115342;ENSMUST00000009530	GO:0001775(cell activation);GO:0002020(protease binding);GO:0002248(connective tissue replacement involved in inflammatory response wound healing);GO:0004857(enzyme inhibitor activity);GO:0005125(cytokine activity);GO:0005515(protein binding);GO:0005576(extracellular region);GO:0005604(basement membrane);GO:0005615(extracellular space);GO:0007165(signal transduction);GO:0007568(aging);GO:0008083(…	04066(HIF-1 signaling pathway);04066(HIF-1 signaling pathway)	K16451	NA	NA	tissue inhibitor of metalloproteinase 1 [Source:MGI Symbol;Acc:MGI:98752]	protein_coding	R_MMU_8957275(Post_translational_protein_phosphorylation);R_MMU_109582(Hemostasis);R_MMU_1474244(Extracellular_matrix_organization);R_MMU_76002(Platelet_activation,_signaling_and_aggregation);R_MMU_1474228(Degradation_of_the_extracellular_matrix);R_MMU_597592(Post_translational_protein_modification);R_MMU_392499(Metabolism_of_proteins);R_MMU_114608(Platelet_degranulation);R_MMU_76005(Response_to_…	17.1926	16.2476	18.6206	18.633	21.4741	21.393	29.6657	22.1634	25.6035
ENSMUSG00000001134	X	20941722	20962017	-	Uxt	22294	ENSMUST00000123836;ENSMUST00000150719;ENSMUST00000001162;ENSMUST00000142341;ENSMUST00000147205	GO:0000122(negative regulation of transcription by RNA polymerase II);GO:0000226(microtubule cytoskeleton organization);GO:0000785(chromatin);GO:0000922(spindle pole);GO:0000930(gamma-tubulin complex);GO:0003682(chromatin binding);GO:0003712(transcription coregulator activity);GO:0003714(transcription corepressor activity);GO:0005634(nucleus);GO:0005737(cytoplasm);GO:0005813(centrosome);GO:000581…	NA	NA	NA	NA	ubiquitously expressed prefoldin like chaperone [Source:MGI Symbol;Acc:MGI:1277988]	protein_coding;retained_intron;processed_transcript	NA	1.22152	1.18377	0.587886	0.503761	0.640474	0.637759	0.73716	0.935492	0.789781
ENSMUSG00000001138	chr1	36511867	36528237	+	Cnnm3	94218	ENSMUST00000001166;ENSMUST00000097776;ENSMUST00000154225;ENSMUST00000195264;ENSMUST00000135100	GO:0005886(plasma membrane);GO:0006811(ion transport);GO:0016020(membrane);GO:0016021(integral component of membrane);GO:0022857(transmembrane transporter activity);GO:0055085(transmembrane transport);GO:0055085(transmembrane transport)	NA	K16302	NA	NA	cyclin M3 [Source:MGI Symbol;Acc:MGI:2151055]	protein_coding;retained_intron	NA	1.9369	1.0426	1.23451	0.856805	0.899762	0.842234	0.714328	1.35312	0.959594
ENSMUSG00000001143	chr1	36419871	36445271	-	Lman2l	214895	ENSMUST00000192969;ENSMUST00000125304;ENSMUST00000134594;ENSMUST00000001171;ENSMUST00000115011;ENSMUST00000152088;ENSMUST00000123583;ENSMUST00000193502	GO:0000139(Golgi membrane);GO:0005537(mannose binding);GO:0005783(endoplasmic reticulum);GO:0005789(endoplasmic reticulum membrane);GO:0005793(endoplasmic reticulum-Golgi intermediate compartment);GO:0005794(Golgi apparatus);GO:0006888(endoplasmic reticulum to Golgi vesicle-mediated transport);GO:0007029(endoplasmic reticulum organization);GO:0007030(Golgi organization);GO:0015031(protein transpo…	NA	K10083	NA	NA	lectin, mannose-binding 2-like [Source:MGI Symbol;Acc:MGI:2443010]	protein_coding;retained_intron;nonsense_mediated_decay	R_MMU_5653656(Vesicle_mediated_transport);R_MMU_5694530(Cargo_concentration_in_the_ER);R_MMU_199977(ER_to_Golgi_Anterograde_Transport);R_MMU_948021(Transport_to_the_Golgi_and_subsequent_modification);R_MMU_597592(Post_translational_protein_modification);R_MMU_392499(Metabolism_of_proteins);R_MMU_446203(Asparagine_N_linked_glycosylation);R_MMU_204005(COPII_mediated_vesicle_transport);R_MMU_199991(…	4.58617	5.04641	4.77176	4.53202	4.16072	4.38041	4.27451	4.42759	4.58433
ENSMUSG00000001150	chr10	76468927	76515857	+	Mcm3ap	54387	ENSMUST00000170795;ENSMUST00000220410;ENSMUST00000219811;ENSMUST00000218904	GO:0002376(immune system process);GO:0003676(nucleic acid binding);GO:0003682(chromatin binding);GO:0004402(histone acetyltransferase activity);GO:0005634(nucleus);GO:0005635(nuclear envelope);GO:0005643(nuclear pore);GO:0005654(nucleoplasm);GO:0005694(chromosome);GO:0005737(cytoplasm);GO:0005829(cytosol);GO:0006406(mRNA export from nucleus);GO:0010484(H3 histone acetyltransferase activity);GO:00…	NA	NA	NA	NA	minichromosome maintenance complex component 3 associated protein [Source:MGI Symbol;Acc:MGI:1930089]	protein_coding;processed_transcript;retained_intron	NA	8.73242	5.99299	6.22577	4.74742	5.5823	5.24607	5.81468	7.64149	5.99613
ENSMUSG00000001151	chr10	76351263	76442786	-	Pcnt	18541	ENSMUST00000220395;ENSMUST00000217838;ENSMUST00000219011;ENSMUST00000001179;ENSMUST00000219403;ENSMUST00000218747	GO:0000226(microtubule cytoskeleton organization);GO:0005737(cytoplasm);GO:0005813(centrosome);GO:0005814(centriole);GO:0005815(microtubule organizing center);GO:0005829(cytosol);GO:0005856(cytoskeleton);GO:0007052(mitotic spindle organization);GO:0007165(signal transduction);GO:0034451(centriolar satellite);GO:0060090(molecular adaptor activity);GO:0060271(cilium assembly);GO:0090316(positive re…	NA	K16481	NA	NA	pericentrin (kendrin) [Source:MGI Symbol;Acc:MGI:102722]	processed_transcript;protein_coding;retained_intron	NA	1.52189	1.00744	0.992284	0.983948	1.10079	0.859347	1.00584	1.50293	1.01152
ENSMUSG00000001155	chr10	76575648	76590338	+	Ftcd	14317	ENSMUST00000001183;ENSMUST00000137347	GO:0000139(Golgi membrane);GO:0003824(catalytic activity);GO:0005542(folic acid binding);GO:0005737(cytoplasm);GO:0005783(endoplasmic reticulum);GO:0005793(endoplasmic reticulum-Golgi intermediate compartment);GO:0005794(Golgi apparatus);GO:0005814(centriole);GO:0005829(cytosol);GO:0005856(cytoskeleton);GO:0005886(plasma membrane);GO:0006547(histidine metabolic process);GO:0006548(histidine catab…	00340(Histidine metabolism);00670(One carbon pool by folate);00670(One carbon pool by folate)	K13990	4.3.1.4;EC:2.1.2.5	NA	formiminotransferase cyclodeaminase [Source:MGI Symbol;Acc:MGI:1339962]	protein_coding;retained_intron	R_MMU_1430728(Metabolism);R_MMU_70921(Histidine_catabolism);R_MMU_71291(Metabolism_of_amino_acids_and_derivatives)	0.18821	0.181663	0.209636	0.378999	0.519783	0.179249	0.744179	0.408636	0.721583
ENSMUSG00000001156	chr6	86647042	86669161	-	Mxd1	17119	ENSMUST00000001184;ENSMUST00000203946;ENSMUST00000204437;ENSMUST00000205076	GO:0000122(negative regulation of transcription by RNA polymerase II);GO:0000790(nuclear chromatin);GO:0000978(RNA polymerase II cis-regulatory region sequence-specific DNA binding);GO:0001227(DNA-binding transcription repressor activity, RNA polymerase II-specific);GO:0005654(nucleoplasm);GO:0005739(mitochondrion);GO:0005829(cytosol);GO:0046983(protein dimerization activity);GO:0046983(protein d…	NA	NA	NA	bHLH	MAX dimerization protein 1 [Source:MGI Symbol;Acc:MGI:96908]	protein_coding;nonsense_mediated_decay;retained_intron	NA	1.45773	1.16338	1.14277	1.13711	1.34723	1.34327	1.30189	1.21733	1.2788
ENSMUSG00000001157	chr6	86691768	86733383	-	Gmcl1	23885	ENSMUST00000001185;ENSMUST00000203741;ENSMUST00000135880;ENSMUST00000113679	GO:0005515(protein binding);GO:0005634(nucleus);GO:0005635(nuclear envelope);GO:0006355(regulation of transcription, DNA-templated);GO:0007275(multicellular organism development);GO:0007281(germ cell development);GO:0007283(spermatogenesis);GO:0016363(nuclear matrix);GO:0030154(cell differentiation);GO:0030154(cell differentiation)	NA	K10485	NA	NA	germ cell-less, spermatogenesis associated 1 [Source:MGI Symbol;Acc:MGI:1345156]	protein_coding;retained_intron	NA	6.72879	7.34008	7.77143	10.3528	8.19953	8.43883	9.29532	7.58631	8.63598
ENSMUSG00000001158	chr6	86675151	86684522	-	Snrnp27	66618	ENSMUST00000001186;ENSMUST00000131674;ENSMUST00000113683;ENSMUST00000133404	GO:0003674(molecular_function);GO:0005634(nucleus);GO:0006397(mRNA processing);GO:0008150(biological_process);GO:0008380(RNA splicing);GO:0008380(RNA splicing)	03040(Spliceosome);03040(Spliceosome)	K12846	NA	NA	small nuclear ribonucleoprotein 27 (U4/U6.U5) [Source:MGI Symbol;Acc:MGI:1913868]	protein_coding;processed_transcript	R_MMU_72172(mRNA_Splicing);R_MMU_72203(Processing_of_Capped_Intron_Containing_Pre_mRNA);R_MMU_72163(mRNA_Splicing_Major_Pathway);R_MMU_8953854(Metabolism_of_RNA)	20.9197	19.53	20.6606	15.2	19.2288	18.6355	20.715	18.6893	18.736
ENSMUSG00000001166	chr5	120800194	120812514	-	Oas1c	114643	ENSMUST00000117193;ENSMUST00000125547;ENSMUST00000130045	GO:0001730(2'-5'-oligoadenylate synthetase activity);GO:0003723(RNA binding);GO:0003725(double-stranded RNA binding);GO:0005524(ATP binding);GO:0005634(nucleus);GO:0005654(nucleoplasm);GO:0005829(cytosol);GO:0006955(immune response);GO:0016020(membrane);GO:0016740(transferase activity);GO:0016779(nucleotidyltransferase activity);GO:0045071(negative regulation of viral genome replication);GO:00516…	NA	NA	NA	NA	2'-5' oligoadenylate synthetase 1C [Source:MGI Symbol;Acc:MGI:2149633]	protein_coding;processed_transcript	NA	3.13233	3.25266	3.06609	5.3354	5.65457	5.5821	5.35037	5.62103	5.89208
ENSMUSG00000001168	chr5	120861421	120873506	+	Oas1h	246729	ENSMUST00000072476	GO:0001730(2'-5'-oligoadenylate synthetase activity);GO:0002376(immune system process);GO:0003723(RNA binding);GO:0003725(double-stranded RNA binding);GO:0005524(ATP binding);GO:0005634(nucleus);GO:0005654(nucleoplasm);GO:0005829(cytosol);GO:0006955(immune response);GO:0016020(membrane);GO:0016740(transferase activity);GO:0016779(nucleotidyltransferase activity);GO:0045071(negative regulation of …	NA	NA	NA	NA	2'-5' oligoadenylate synthetase 1H [Source:MGI Symbol;Acc:MGI:2180853]	protein_coding	NA	0.101947	0.06516	0	0.104305	0.031567	0.107367	0.209856	0.161743	0.271184
ENSMUSG00000001173	X	47912387	47965868	+	Ocrl	320634	ENSMUST00000001202;ENSMUST00000115020;ENSMUST00000142719;ENSMUST00000144664;ENSMUST00000146486;ENSMUST00000154732;ENSMUST00000115013	GO:0001701(in utero embryonic development);GO:0001750(photoreceptor outer segment);GO:0004439(phosphatidylinositol-4,5-bisphosphate 5-phosphatase activity);GO:0004445(inositol-polyphosphate 5-phosphatase activity);GO:0005096(GTPase activator activity);GO:0005634(nucleus);GO:0005737(cytoplasm);GO:0005768(endosome);GO:0005769(early endosome);GO:0005794(Golgi apparatus);GO:0005802(trans-Golgi networ…	00562(Inositol phosphate metabolism);04070(Phosphatidylinositol signaling system);04070(Phosphatidylinositol signaling system)	K01099	EC:3.1.3.36	NA	OCRL, inositol polyphosphate-5-phosphatase [Source:MGI Symbol;Acc:MGI:109589]	protein_coding;processed_transcript;retained_intron	R_MMU_5653656(Vesicle_mediated_transport);R_MMU_432722(Golgi_Associated_Vesicle_Biogenesis);R_MMU_9013423(RAC3_GTPase_cycle);R_MMU_1855183(Synthesis_of_IP2,_IP,_and_Ins_in_the_cytosol);R_MMU_9012999(RHO_GTPase_cycle);R_MMU_1483255(PI_Metabolism);R_MMU_9013409(RHOJ_GTPase_cycle);R_MMU_1483249(Inositol_phosphate_metabolism);R_MMU_556833(Metabolism_of_lipids);R_MMU_1430728(Metabolism);R_MMU_1483257(…	4.03288	4.49086	5.39938	6.01513	5.348	5.42572	4.70028	4.36505	4.98893
ENSMUSG00000001175	chr12	100199435	100209814	+	Calm1	12313	ENSMUST00000110082;ENSMUST00000153524;ENSMUST00000127300	GO:0000086(G2/M transition of mitotic cell cycle);GO:0000226(microtubule cytoskeleton organization);GO:0000922(spindle pole);GO:0001975(response to amphetamine);GO:0002027(regulation of heart rate);GO:0005509(calcium ion binding);GO:0005513(detection of calcium ion);GO:0005515(protein binding);GO:0005634(nucleus);GO:0005654(nucleoplasm);GO:0005737(cytoplasm);GO:0005813(centrosome);GO:0005819(spin…	04014(Ras signaling pathway);04015(Rap1 signaling pathway);04020(Calcium signaling pathway);04022(cGMP-PKG signaling pathway);04024(cAMP signaling pathway);04070(Phosphatidylinositol signaling system);04114(Oocyte meiosis);04218(Cellular senescence);04261(Adrenergic signaling in cardiomyocytes);04270(Vascular smooth muscle contraction);04371(Apelin signaling pathway);04625(C-type lectin receptor …	K02183	NA	NA	calmodulin 1 [Source:MGI Symbol;Acc:MGI:88251]	protein_coding;retained_intron	R_MMU_2871809(FCERI_mediated_Ca+2_mobilization);R_MMU_8978934(Metabolism_of_cofactors);R_MMU_112040(G_protein_mediated_events);R_MMU_112315(Transmission_across_Chemical_Synapses);R_MMU_418346(Platelet_homeostasis);R_MMU_111932(CaMK_IV_mediated_phosphorylation_of_CREB);R_MMU_111997(CaM_pathway);R_MMU_5576892(Phase_0_rapid_depolarisation);R_MMU_70221(Glycogen_breakdown_(glycogenolysis));R_MMU_93683…	139.73	154.301	152.826	105.591	99.6827	98.9788	118.596	107.899	120.236
ENSMUSG00000001211	chr10	78269178	78352489	-	Agpat3	28169	ENSMUST00000001240;ENSMUST00000105389;ENSMUST00000166360;ENSMUST00000105388;ENSMUST00000105387;ENSMUST00000146296;ENSMUST00000219907;ENSMUST00000219932;ENSMUST00000139282;ENSMUST00000150828	GO:0003841(1-acylglycerol-3-phosphate O-acyltransferase activity);GO:0005634(nucleus);GO:0005635(nuclear envelope);GO:0005783(endoplasmic reticulum);GO:0005789(endoplasmic reticulum membrane);GO:0006629(lipid metabolic process);GO:0008654(phospholipid biosynthetic process);GO:0012505(endomembrane system);GO:0016020(membrane);GO:0016021(integral component of membrane);GO:0016024(CDP-diacylglycerol…	00561(Glycerolipid metabolism);00564(Glycerophospholipid metabolism);04072(Phospholipase D signaling pathway);04072(Phospholipase D signaling pathway)	K13523	2.3.1.-;EC:2.3.1.51	NA	1-acylglycerol-3-phosphate O-acyltransferase 3 [Source:MGI Symbol;Acc:MGI:1336186]	protein_coding;retained_intron;nonsense_mediated_decay	R_MMU_5653656(Vesicle_mediated_transport);R_MMU_556833(Metabolism_of_lipids);R_MMU_1430728(Metabolism);R_MMU_1483257(Phospholipid_metabolism);R_MMU_6811436(COPI_independent_Golgi_to_ER_retrograde_traffic);R_MMU_1483166(Synthesis_of_PA);R_MMU_8856688(Golgi_to_ER_retrograde_transport);R_MMU_199991(Membrane_Trafficking);R_MMU_6811442(Intra_Golgi_and_retrograde_Golgi_to_ER_traffic);R_MMU_1483206(Glyc…	20.3476	8.92439	9.88209	6.0633	7.22969	6.62706	11.0128	18.9288	10.8496
ENSMUSG00000001225	chr12	31390871	31473917	+	Slc26a3	13487	ENSMUST00000001254;ENSMUST00000165816	GO:0005515(protein binding);GO:0005886(plasma membrane);GO:0005887(integral component of plasma membrane);GO:0006821(chloride transport);GO:0008271(secondary active sulfate transmembrane transporter activity);GO:0008272(sulfate transport);GO:0015106(bicarbonate transmembrane transporter activity);GO:0015108(chloride transmembrane transporter activity);GO:0015116(sulfate transmembrane transporter …	04972(Pancreatic secretion);04978(Mineral absorption);04978(Mineral absorption)	K14078	NA	NA	solute carrier family 26, member 3 [Source:MGI Symbol;Acc:MGI:107181]	protein_coding;retained_intron	R_MMU_425393(Transport_of_inorganic_cations/anions_and_amino_acids/oligopeptides);R_MMU_425407(SLC_mediated_transmembrane_transport);R_MMU_382551(Transport_of_small_molecules);R_MMU_427601(Multifunctional_anion_exchangers)	0.0198191	0	0.00919383	0	0.0101017	0	0	0	0
ENSMUSG00000001227	chr17	56123085	56140343	-	Sema6b	20359	ENSMUST00000001256;ENSMUST00000167545	GO:0001755(neural crest cell migration);GO:0005515(protein binding);GO:0005615(extracellular space);GO:0005886(plasma membrane);GO:0005887(integral component of plasma membrane);GO:0007275(multicellular organism development);GO:0007399(nervous system development);GO:0007411(axon guidance);GO:0016020(membrane);GO:0016021(integral component of membrane);GO:0030154(cell differentiation);GO:0030215(s…	04360(Axon guidance);04360(Axon guidance)	K06842	NA	NA	sema domain, transmembrane domain (TM), and cytoplasmic domain, (semaphorin) 6B [Source:MGI Symbol;Acc:MGI:1202889]	protein_coding	NA	0.306823	0.121408	0.157271	0.050784	0.130853	0.0712606	0.150842	0.24247	0.196554
ENSMUSG00000001228	chr17	56303321	56323486	+	Uhrf1	18140	ENSMUST00000001258;ENSMUST00000113038;ENSMUST00000113035;ENSMUST00000113039;ENSMUST00000137876;ENSMUST00000139654	GO:0000122(negative regulation of transcription by RNA polymerase II);GO:0000790(nuclear chromatin);GO:0000791(euchromatin);GO:0000792(heterochromatin);GO:0000987(cis-regulatory region sequence-specific DNA binding);GO:0003677(DNA binding);GO:0004842(ubiquitin-protein transferase activity);GO:0005515(protein binding);GO:0005634(nucleus);GO:0005654(nucleoplasm);GO:0005657(replication fork);GO:0005…	NA	K10638	EC:2.3.2.27	NA	ubiquitin-like, containing PHD and RING finger domains, 1 [Source:MGI Symbol;Acc:MGI:1338889]	protein_coding;retained_intron	NA	6.96504	4.55121	4.04806	2.93886	4.36011	4.01161	3.54065	6.76266	3.33009
ENSMUSG00000001229	chr17	56186807	56218889	-	Dpp9	224897	ENSMUST00000223616;ENSMUST00000038794;ENSMUST00000233586	GO:0004177(aminopeptidase activity);GO:0005737(cytoplasm);GO:0005829(cytosol);GO:0005874(microtubule);GO:0006508(proteolysis);GO:0008233(peptidase activity);GO:0008236(serine-type peptidase activity);GO:0016787(hydrolase activity);GO:0031252(cell leading edge);GO:0042802(identical protein binding);GO:0042802(identical protein binding)	NA	K08656	EC:3.4.14.5	NA	dipeptidylpeptidase 9 [Source:MGI Symbol;Acc:MGI:2443967]	retained_intron;protein_coding	NA	6.16003	1.98825	1.86189	1.06876	1.13803	1.26123	2.0336	5.01525	1.993
ENSMUSG00000001240	chr11	101246028	101248250	+	Ramp2	54409	ENSMUST00000129680;ENSMUST00000149006;ENSMUST00000128260;ENSMUST00000122006;ENSMUST00000149585;ENSMUST00000151830;ENSMUST00000138229	GO:0001525(angiogenesis);GO:0001570(vasculogenesis);GO:0001605(adrenomedullin receptor activity);GO:0002040(sprouting angiogenesis);GO:0005737(cytoplasm);GO:0005886(plasma membrane);GO:0006816(calcium ion transport);GO:0006886(intracellular protein transport);GO:0007186(G protein-coupled receptor signaling pathway);GO:0007189(adenylate cyclase-activating G protein-coupled receptor signaling pathw…	04270(Vascular smooth muscle contraction);04270(Vascular smooth muscle contraction)	K08448	NA	NA	receptor (calcitonin) activity modifying protein 2 [Source:MGI Symbol;Acc:MGI:1859650]	protein_coding;retained_intron;nonsense_mediated_decay	R_MMU_500792(GPCR_ligand_binding);R_MMU_418555(G_alpha_(s)_signalling_events);R_MMU_373080(Class_B/2_(Secretin_family_receptors));R_MMU_372790(Signaling_by_GPCR);R_MMU_388396(GPCR_downstream_signalling);R_MMU_162582(Signal_Transduction);R_MMU_419812(Calcitonin_like_ligand_receptors)	2.75769	1.69102	1.70178	5.16437	5.40771	4.88517	4.29107	4.22448	4.64847
ENSMUSG00000001247	chr7	30957770	30973464	-	Lsr	54135	ENSMUST00000098553;ENSMUST00000001279;ENSMUST00000147431	GO:0001889(liver development);GO:0005515(protein binding);GO:0005886(plasma membrane);GO:0006897(endocytosis);GO:0016020(membrane);GO:0016021(integral component of membrane);GO:0019216(regulation of lipid metabolic process);GO:0030169(low-density lipoprotein particle binding);GO:0030228(lipoprotein particle receptor activity);GO:0034361(very-low-density lipoprotein particle);GO:0034362(low-densit…	NA	NA	NA	NA	lipolysis stimulated lipoprotein receptor [Source:MGI Symbol;Acc:MGI:1927471]	protein_coding	NA	0.0826752	0	0.0559519	0.0356687	0.00216823	0.0972088	0	0.117437	0.104236
ENSMUSG00000001248	chr7	31130127	31155896	-	Gramd1a	52857	ENSMUST00000220635;ENSMUST00000188032;ENSMUST00000186634;ENSMUST00000001280;ENSMUST00000185589;ENSMUST00000202814;ENSMUST00000206432;ENSMUST00000185514;ENSMUST00000205298;ENSMUST00000187679;ENSMUST00000186723	GO:0005776(autophagosome);GO:0005783(endoplasmic reticulum);GO:0005789(endoplasmic reticulum membrane);GO:0005829(cytosol);GO:0005886(plasma membrane);GO:0006869(lipid transport);GO:0006914(autophagy);GO:0008289(lipid binding);GO:0015485(cholesterol binding);GO:0015918(sterol transport);GO:0016020(membrane);GO:0016021(integral component of membrane);GO:0031227(intrinsic component of endoplasmic r…	NA	NA	NA	NA	GRAM domain containing 1A [Source:MGI Symbol;Acc:MGI:105490]	protein_coding;retained_intron;nonsense_mediated_decay	NA	8.30863	5.78819	5.34986	6.12099	4.74517	4.8606	6.49724	7.64027	5.60063
ENSMUSG00000001249	chr7	31098725	31115290	-	Hpn	15451	ENSMUST00000039435;ENSMUST00000165124;ENSMUST00000171225;ENSMUST00000164340;ENSMUST00000167719;ENSMUST00000164929;ENSMUST00000168623	GO:0004252(serine-type endopeptidase activity);GO:0005576(extracellular region);GO:0005737(cytoplasm);GO:0005789(endoplasmic reticulum membrane);GO:0005886(plasma membrane);GO:0005887(integral component of plasma membrane);GO:0005911(cell-cell junction);GO:0006508(proteolysis);GO:0007605(sensory perception of sound);GO:0008233(peptidase activity);GO:0008236(serine-type peptidase activity);GO:0008…	05203(Viral carcinogenesis);05203(Viral carcinogenesis)	K08665	EC:3.4.21.106	NA	hepsin [Source:MGI Symbol;Acc:MGI:1196620]	protein_coding;nonsense_mediated_decay;retained_intron	R_MMU_6806942(MET_Receptor_Activation);R_MMU_8852405(Signaling_by_MST1);R_MMU_9006934(Signaling_by_Receptor_Tyrosine_Kinases);R_MMU_6806834(Signaling_by_MET);R_MMU_162582(Signal_Transduction)	0.229114	0.114824	0.142558	0.111364	0.0649104	0.0895314	0.259098	0.120899	0.158097
ENSMUSG00000001270	chr12	111669361	111672338	-	Ckb	12709	ENSMUST00000222705;ENSMUST00000001304;ENSMUST00000223099;ENSMUST00000220888;ENSMUST00000222513	GO:0000166(nucleotide binding);GO:0003824(catalytic activity);GO:0004111(creatine kinase activity);GO:0005515(protein binding);GO:0005524(ATP binding);GO:0005615(extracellular space);GO:0005634(nucleus);GO:0005737(cytoplasm);GO:0005739(mitochondrion);GO:0005829(cytosol);GO:0007420(brain development);GO:0016301(kinase activity);GO:0016310(phosphorylation);GO:0016740(transferase activity);GO:001677…	00330(Arginine and proline metabolism);00330(Arginine and proline metabolism)	K00933	EC:2.7.3.2	NA	creatine kinase, brain [Source:MGI Symbol;Acc:MGI:88407]	retained_intron;protein_coding	R_MMU_71288(Creatine_metabolism);R_MMU_9012999(RHO_GTPase_cycle);R_MMU_1430728(Metabolism);R_MMU_9716542(Signaling_by_Rho_GTPases,_Miro_GTPases_and_RHOBTB3);R_MMU_194315(Signaling_by_Rho_GTPases);R_MMU_9696264(RND3_GTPase_cycle);R_MMU_71291(Metabolism_of_amino_acids_and_derivatives);R_MMU_162582(Signal_Transduction)	0	0	0.76363	0	0.0219995	0.519217	0.145179	0	0.477231
ENSMUSG00000001280	chr15	102406143	102432679	+	Sp1	20683	ENSMUST00000170884;ENSMUST00000163709;ENSMUST00000001326;ENSMUST00000169619;ENSMUST00000168802	GO:0000790(nuclear chromatin);GO:0000976(transcription regulatory region sequence-specific DNA binding);GO:0000977(RNA polymerase II regulatory region sequence-specific DNA binding);GO:0000978(RNA polymerase II cis-regulatory region sequence-specific DNA binding);GO:0000981(DNA-binding transcription factor activity, RNA polymerase II-specific);GO:0000987(cis-regulatory region sequence-specific DN…	01522(Endocrine resistance);04137(Mitophagy - animal);04350(TGF-beta signaling pathway);04915(Estrogen signaling pathway);04927(Cortisol synthesis and secretion);04928(Parathyroid hormone synthesis, secretion and action);04934(Cushing syndrome);05016(Huntington disease);05163(Human cytomegalovirus infection);05200(Pathways in cancer);05202(Transcriptional misregulation in cancer);05224(Breast can…	K04684	NA	zf-C2H2	trans-acting transcription factor 1 [Source:MGI Symbol;Acc:MGI:98372]	protein_coding	R_MMU_170834(Signaling_by_TGF_beta_Receptor_Complex);R_MMU_9006936(Signaling_by_TGFB_family_members);R_MMU_73857(RNA_Polymerase_II_Transcription);R_MMU_9018519(Estrogen_dependent_gene_expression);R_MMU_212436(Generic_Transcription_Pathway);R_MMU_9006931(Signaling_by_Nuclear_Receptors);R_MMU_6807505(RNA_polymerase_II_transcribes_snRNA_genes);R_MMU_2173796(SMAD2/SMAD3:SMAD4_heterotrimer_regulates_t…	26.2661	30.8464	30.2791	29.4103	28.3055	28.7298	25.9802	24.8478	27.0247
ENSMUSG00000001281	chr15	102215995	102231944	-	Itgb7	16421	ENSMUST00000229440;ENSMUST00000001327;ENSMUST00000230550;ENSMUST00000127014	GO:0003366(cell-matrix adhesion involved in ameboidal cell migration);GO:0005178(integrin binding);GO:0005925(focal adhesion);GO:0007155(cell adhesion);GO:0007160(cell-matrix adhesion);GO:0007229(integrin-mediated signaling pathway);GO:0008305(integrin complex);GO:0009986(cell surface);GO:0016020(membrane);GO:0016021(integral component of membrane);GO:0016477(cell migration);GO:0033627(cell adhes…	04151(PI3K-Akt signaling pathway);04510(Focal adhesion);04512(ECM-receptor interaction);04514(Cell adhesion molecules (CAMs));04672(Intestinal immune network for IgA production);04810(Regulation of actin cytoskeleton);05165(Human papillomavirus infection);05202(Transcriptional misregulation in cancer);05410(Hypertrophic cardiomyopathy (HCM));05412(Arrhythmogenic right ventricular cardiomyopathy (…	K06590	NA	NA	integrin beta 7 [Source:MGI Symbol;Acc:MGI:96616]	protein_coding;retained_intron	R_MMU_1474244(Extracellular_matrix_organization);R_MMU_198933(Immunoregulatory_interactions_between_a_Lymphoid_and_a_non_Lymphoid_cell);R_MMU_168256(Immune_System);R_MMU_1280218(Adaptive_Immune_System);R_MMU_216083(Integrin_cell_surface_interactions)	1.40667	0.953698	1.06689	0.51392	0.833181	0.376512	0.549098	0.692634	0.675501
ENSMUSG00000001285	chr15	102331709	102338139	+	Myg1	60315	ENSMUST00000113682;ENSMUST00000170281;ENSMUST00000170078;ENSMUST00000001331;ENSMUST00000171244;ENSMUST00000171733;ENSMUST00000164019;ENSMUST00000170713;ENSMUST00000164961;ENSMUST00000168547	GO:0003674(molecular_function);GO:0004518(nuclease activity);GO:0005634(nucleus);GO:0005654(nucleoplasm);GO:0005730(nucleolus);GO:0005737(cytoplasm);GO:0005739(mitochondrion);GO:0005759(mitochondrial matrix);GO:0016787(hydrolase activity);GO:0035641(locomotory exploration behavior);GO:0090305(nucleic acid phosphodiester bond hydrolysis);GO:0090305(nucleic acid phosphodiester bond hydrolysis)	NA	NA	NA	NA	melanocyte proliferating gene 1 [Source:MGI Symbol;Acc:MGI:1929864]	protein_coding;retained_intron;processed_transcript	NA	6.18576	4.67431	5.01111	3.31636	3.58088	3.2627	5.45453	5.11312	5.54216
ENSMUSG00000001288	chr15	102234938	102257517	-	Rarg	19411	ENSMUST00000043172;ENSMUST00000063339;ENSMUST00000130204;ENSMUST00000124224;ENSMUST00000155563;ENSMUST00000230330	GO:0000122(negative regulation of transcription by RNA polymerase II);GO:0000790(nuclear chromatin);GO:0000977(RNA polymerase II regulatory region sequence-specific DNA binding);GO:0001843(neural tube closure);GO:0002063(chondrocyte development);GO:0002068(glandular epithelial cell development);GO:0003417(growth plate cartilage development);GO:0003430(growth plate cartilage chondrocyte growth);GO…	NA	K08529	NA	THR-like	retinoic acid receptor, gamma [Source:MGI Symbol;Acc:MGI:97858]	protein_coding;processed_transcript	R_MMU_73857(RNA_Polymerase_II_Transcription);R_MMU_212436(Generic_Transcription_Pathway);R_MMU_9006931(Signaling_by_Nuclear_Receptors);R_MMU_383280(Nuclear_Receptor_transcription_pathway);R_MMU_162582(Signal_Transduction);R_MMU_74160(Gene_expression_(Transcription));R_MMU_5362517(Signaling_by_Retinoic_Acid)	18.1126	7.06199	7.62663	3.45423	5.56107	4.61758	6.1078	11.6798	5.72151
ENSMUSG00000001289	chr15	102326116	102331873	+	Pfdn5	56612	ENSMUST00000166658;ENSMUST00000062492;ENSMUST00000168805;ENSMUST00000001335;ENSMUST00000169637;ENSMUST00000165671;ENSMUST00000165717	GO:0005634(nucleus);GO:0005737(cytoplasm);GO:0005829(cytosol);GO:0006355(regulation of transcription, DNA-templated);GO:0006457(protein folding);GO:0016272(prefoldin complex);GO:0045111(intermediate filament cytoskeleton);GO:0045892(negative regulation of transcription, DNA-templated);GO:0051082(unfolded protein binding);GO:0060041(retina development in camera-type eye);GO:0090090(negative regula…	NA	K04797	NA	NA	prefoldin 5 [Source:MGI Symbol;Acc:MGI:1928753]	protein_coding;retained_intron;nonsense_mediated_decay	NA	70.9184	71.668	70.8941	71.277	67.2916	71.803	72.1536	63.3647	67.3364
ENSMUSG00000001300	chr8	8617434	8661242	-	Efnb2	13642	ENSMUST00000001319;ENSMUST00000209169	GO:0001525(angiogenesis);GO:0001945(lymph vessel development);GO:0002042(cell migration involved in sprouting angiogenesis);GO:0005102(signaling receptor binding);GO:0005515(protein binding);GO:0005886(plasma membrane);GO:0005912(adherens junction);GO:0007155(cell adhesion);GO:0007275(multicellular organism development);GO:0007399(nervous system development);GO:0007411(axon guidance);GO:0008284(p…	04360(Axon guidance);04360(Axon guidance)	K05463	NA	NA	ephrin B2 [Source:MGI Symbol;Acc:MGI:105097]	protein_coding;retained_intron	R_MMU_3928662(EPHB_mediated_forward_signaling);R_MMU_422475(Axon_guidance);R_MMU_2682334(EPH_Ephrin_signaling);R_MMU_3928665(EPH_ephrin_mediated_repulsion_of_cells);R_MMU_3928664(Ephrin_signaling);R_MMU_9675108(Nervous_system_development);R_MMU_1266738(Developmental_Biology)	4.15096	3.51626	3.98997	2.98316	2.66824	3.11297	2.29949	2.54517	2.76535
ENSMUSG00000001305	chr1	186720978	186749358	-	Rrp15	67223	ENSMUST00000001339;ENSMUST00000162336	GO:0000460(maturation of 5.8S rRNA);GO:0000470(maturation of LSU-rRNA);GO:0003674(molecular_function);GO:0006364(rRNA processing);GO:0030687(preribosome, large subunit precursor);GO:0030687(preribosome, large subunit precursor)	NA	NA	NA	NA	ribosomal RNA processing 15 homolog (S. cerevisiae) [Source:MGI Symbol;Acc:MGI:1914473]	protein_coding;retained_intron	NA	3.9188	4.00971	4.15208	3.86694	4.11956	3.90002	4.28984	3.42415	3.85634
ENSMUSG00000001313	chr11	101464999	101471853	+	Rnd2	11858	ENSMUST00000153185;ENSMUST00000134980;ENSMUST00000001347	GO:0000166(nucleotide binding);GO:0002080(acrosomal membrane);GO:0003924(GTPase activity);GO:0005515(protein binding);GO:0005525(GTP binding);GO:0005737(cytoplasm);GO:0005769(early endosome);GO:0005856(cytoskeleton);GO:0005886(plasma membrane);GO:0005938(cell cortex);GO:0007015(actin filament organization);GO:0007264(small GTPase mediated signal transduction);GO:0008360(regulation of cell shape);…	NA	K07858	NA	NA	Rho family GTPase 2 [Source:MGI Symbol;Acc:MGI:1338755]	processed_transcript;protein_coding	R_MMU_9012999(RHO_GTPase_cycle);R_MMU_9696270(RND2_GTPase_cycle);R_MMU_9716542(Signaling_by_Rho_GTPases,_Miro_GTPases_and_RHOBTB3);R_MMU_194315(Signaling_by_Rho_GTPases);R_MMU_162582(Signal_Transduction)	7.61807	3.76106	4.03839	3.01904	3.45372	3.06286	5.24639	7.84853	5.4274
ENSMUSG00000001323	chr11	74906359	74925948	-	Srr	27364	ENSMUST00000065211;ENSMUST00000127499;ENSMUST00000121738;ENSMUST00000108447;ENSMUST00000128556;ENSMUST00000135587;ENSMUST00000147817;ENSMUST00000138612	GO:0000166(nucleotide binding);GO:0000287(magnesium ion binding);GO:0003824(catalytic activity);GO:0003941(L-serine ammonia-lyase activity);GO:0005509(calcium ion binding);GO:0005515(protein binding);GO:0005524(ATP binding);GO:0005737(cytoplasm);GO:0005886(plasma membrane);GO:0006520(cellular amino acid metabolic process);GO:0006563(L-serine metabolic process);GO:0007420(brain development);GO:000…	00260(Glycine, serine and threonine metabolism);00260(Glycine, serine and threonine metabolism)	K12235	EC:5.1.1.18	NA	serine racemase [Source:MGI Symbol;Acc:MGI:1351636]	protein_coding;processed_transcript;retained_intron	R_MMU_1430728(Metabolism);R_MMU_71291(Metabolism_of_amino_acids_and_derivatives);R_MMU_977347(Serine_biosynthesis)	14.8353	17.1661	17.8475	19.4093	17.9903	18.7304	19.7205	14.8253	17.3435
ENSMUSG00000001333	chr4	129287617	129308559	+	Sync	68828	ENSMUST00000102599;ENSMUST00000146448	GO:0005515(protein binding);GO:0005737(cytoplasm);GO:0005829(cytosol);GO:0005882(intermediate filament);GO:0030018(Z disc);GO:0031594(neuromuscular junction);GO:0042383(sarcolemma);GO:0045103(intermediate filament-based process);GO:0048471(perinuclear region of cytoplasm);GO:0048471(perinuclear region of cytoplasm)	NA	K10377	NA	NA	syncoilin [Source:MGI Symbol;Acc:MGI:1916078]	protein_coding;retained_intron	NA	2.28094	1.05256	1.18989	0.679104	1.06262	0.88764	0.777354	1.53096	1.09497
ENSMUSG00000001334	chr4	129136999	129144593	+	Fndc5	384061	ENSMUST00000102600	GO:0005179(hormone activity);GO:0005515(protein binding);GO:0005576(extracellular region);GO:0005777(peroxisome);GO:0005778(peroxisomal membrane);GO:0005783(endoplasmic reticulum);GO:0005886(plasma membrane);GO:0007165(signal transduction);GO:0014850(response to muscle activity);GO:0016020(membrane);GO:0016021(integral component of membrane);GO:0090336(positive regulation of brown fat cell differ…	NA	NA	NA	NA	fibronectin type III domain containing 5 [Source:MGI Symbol;Acc:MGI:1917614]	protein_coding	NA	0.023232	0.084813	0.142244	0.102649	0.13971	0.075084	0.154295	0.023235	0.210011
ENSMUSG00000001348	chr9	22126727	22135711	-	Acp5	11433	ENSMUST00000069330;ENSMUST00000165735;ENSMUST00000115315;ENSMUST00000213815;ENSMUST00000217643	GO:0001503(ossification);GO:0003993(acid phosphatase activity);GO:0005764(lysosome);GO:0008198(ferrous iron binding);GO:0008199(ferric iron binding);GO:0016311(dephosphorylation);GO:0016787(hydrolase activity);GO:0032496(response to lipopolysaccharide);GO:0032691(negative regulation of interleukin-1 beta production);GO:0032695(negative regulation of interleukin-12 production);GO:0032720(negative …	00740(Riboflavin metabolism);04142(Lysosome);04380(Osteoclast differentiation);05323(Rheumatoid arthritis);05323(Rheumatoid arthritis)	NA	NA	NA	acid phosphatase 5, tartrate resistant [Source:MGI Symbol;Acc:MGI:87883]	protein_coding	R_MMU_196854(Metabolism_of_vitamins_and_cofactors);R_MMU_1430728(Metabolism);R_MMU_196849(Metabolism_of_water_soluble_vitamins_and_cofactors);R_MMU_196843(Vitamin_B2_(riboflavin)_metabolism)	0.167124	0	0	0.0690169	0.0854008	0.0541891	0	0.0636776	0.0715205
ENSMUSG00000001349	chr9	22099216	22109630	+	Cnn1	12797	ENSMUST00000214601;ENSMUST00000001384;ENSMUST00000216872	GO:0003779(actin binding);GO:0005515(protein binding);GO:0005516(calmodulin binding);GO:0005856(cytoskeleton);GO:0031032(actomyosin structure organization);GO:1904706(negative regulation of vascular smooth muscle cell proliferation);GO:1904706(negative regulation of vascular smooth muscle cell proliferation)	NA	NA	NA	NA	calponin 1 [Source:MGI Symbol;Acc:MGI:104979]	protein_coding	NA	0.0903031	0.0365913	0.102427	0	0.0734638	0.0610731	0.0274781	0	0.139552
ENSMUSG00000001366	chr9	78081499	78109065	-	Fbxo9	71538	ENSMUST00000085311;ENSMUST00000001402;ENSMUST00000159453;ENSMUST00000162451;ENSMUST00000162310;ENSMUST00000159099	GO:0005515(protein binding);GO:0005737(cytoplasm);GO:0016567(protein ubiquitination);GO:0019005(SCF ubiquitin ligase complex);GO:0031146(SCF-dependent proteasomal ubiquitin-dependent protein catabolic process);GO:0032006(regulation of TOR signaling);GO:0045087(innate immune response);GO:0045444(fat cell differentiation);GO:0045444(fat cell differentiation)	NA	K10295	NA	NA	f-box protein 9 [Source:MGI Symbol;Acc:MGI:1918788]	protein_coding;retained_intron	R_MMU_8951664(Neddylation);R_MMU_597592(Post_translational_protein_modification);R_MMU_392499(Metabolism_of_proteins);R_MMU_168256(Immune_System);R_MMU_983168(Antigen_processing:_Ubiquitination_&_Proteasome_degradation);R_MMU_1280218(Adaptive_Immune_System);R_MMU_983169(Class_I_MHC_mediated_antigen_processing_&_presentation)	6.19948	6.45448	7.25468	6.73362	5.74663	5.09763	6.2705	5.58997	6.43093
ENSMUSG00000001376	chr6	3498382	3603531	+	Vps50	73288	ENSMUST00000001412;ENSMUST00000170873;ENSMUST00000164052;ENSMUST00000184780;ENSMUST00000183935;ENSMUST00000184461;ENSMUST00000183532;ENSMUST00000184959;ENSMUST00000184411	GO:0000149(SNARE binding);GO:0005768(endosome);GO:0005829(cytosol);GO:0015031(protein transport);GO:0016020(membrane);GO:0032456(endocytic recycling);GO:0042147(retrograde transport, endosome to Golgi);GO:0048471(perinuclear region of cytoplasm);GO:0055037(recycling endosome);GO:1990745(EARP complex);GO:1990745(EARP complex)	NA	K23288	NA	NA	VPS50 EARP/GARPII complex subunit [Source:MGI Symbol;Acc:MGI:1920538]	protein_coding;retained_intron;processed_transcript	NA	5.42589	6.13922	5.81051	5.8085	5.22581	5.23734	5.60935	4.99544	5.22422
ENSMUSG00000001380	chr18	36766528	36783205	-	Hars	15115	ENSMUST00000001416;ENSMUST00000236395;ENSMUST00000235863	GO:0000166(nucleotide binding);GO:0004812(aminoacyl-tRNA ligase activity);GO:0004821(histidine-tRNA ligase activity);GO:0005524(ATP binding);GO:0005737(cytoplasm);GO:0005739(mitochondrion);GO:0005829(cytosol);GO:0006412(translation);GO:0006418(tRNA aminoacylation for protein translation);GO:0006427(histidyl-tRNA aminoacylation);GO:0016874(ligase activity);GO:0032543(mitochondrial translation);GO:…	00970(Aminoacyl-tRNA biosynthesis);00970(Aminoacyl-tRNA biosynthesis)	K01892	EC:6.1.1.21	NA	histidyl-tRNA synthetase [Source:MGI Symbol;Acc:MGI:108087]	protein_coding;retained_intron;nonsense_mediated_decay	NA	24.1601	23.2779	20.8026	18.9942	19.3716	18.2735	19.2821	20.8996	18.7978
ENSMUSG00000001383	chr18	36793876	36799666	+	Zmat2	66492	ENSMUST00000001419;ENSMUST00000235399	GO:0000398(mRNA splicing, via spliceosome);GO:0003676(nucleic acid binding);GO:0003677(DNA binding);GO:0005634(nucleus);GO:0005681(spliceosomal complex);GO:0006397(mRNA processing);GO:0008270(zinc ion binding);GO:0008380(RNA splicing);GO:0046540(U4/U6 x U5 tri-snRNP complex);GO:0046872(metal ion binding);GO:0071005(U2-type precatalytic spliceosome);GO:0071005(U2-type precatalytic spliceosome)	03040(Spliceosome);03040(Spliceosome)	K12848	NA	NA	zinc finger, matrin type 2 [Source:MGI Symbol;Acc:MGI:1913742]	protein_coding;retained_intron	NA	19.4687	19.7197	19.4065	24.1367	21.2431	18.5362	20.9186	17.3713	20.7876
ENSMUSG00000001403	chr2	164769898	164778822	+	Ube2c	68612	ENSMUST00000088248;ENSMUST00000001439	GO:0000151(ubiquitin ligase complex);GO:0000166(nucleotide binding);GO:0000209(protein polyubiquitination);GO:0004842(ubiquitin-protein transferase activity);GO:0005524(ATP binding);GO:0005634(nucleus);GO:0005680(anaphase-promoting complex);GO:0005829(cytosol);GO:0005886(plasma membrane);GO:0006511(ubiquitin-dependent protein catabolic process);GO:0007049(cell cycle);GO:0010458(exit from mitosis)…	04120(Ubiquitin mediated proteolysis);04120(Ubiquitin mediated proteolysis)	K06688	EC:2.3.2.23	NA	ubiquitin-conjugating enzyme E2C [Source:MGI Symbol;Acc:MGI:1915862]	protein_coding	R_MMU_2559582(Senescence_Associated_Secretory_Phenotype_(SASP));R_MMU_8852135(Protein_ubiquitination);R_MMU_69620(Cell_Cycle_Checkpoints);R_MMU_2559583(Cellular_Senescence);R_MMU_174084(Autodegradation_of_Cdh1_by_Cdh1:APC/C);R_MMU_176407(Conversion_from_APC/C:Cdc20_to_APC/C:Cdh1_in_late_anaphase);R_MMU_2262752(Cellular_responses_to_stress);R_MMU_176814(Activation_of_APC/C_and_APC/C:Cdc20_mediated…	1.59831	1.75366	1.20377	2.16035	1.97237	1.62871	1.709	1.60677	2.02375
ENSMUSG00000001415	chr3	88336260	88362338	+	Smg5	229512	ENSMUST00000001451;ENSMUST00000192057;ENSMUST00000194942;ENSMUST00000193007;ENSMUST00000192009;ENSMUST00000193097;ENSMUST00000192377;ENSMUST00000193224;ENSMUST00000194359	GO:0000184(nuclear-transcribed mRNA catabolic process, nonsense-mediated decay);GO:0005515(protein binding);GO:0005634(nucleus);GO:0005697(telomerase holoenzyme complex);GO:0005737(cytoplasm);GO:0007004(telomere maintenance via telomerase);GO:0031625(ubiquitin protein ligase binding);GO:0032204(regulation of telomere maintenance);GO:0032210(regulation of telomere maintenance via telomerase);GO:00…	03015(mRNA surveillance pathway);03015(mRNA surveillance pathway)	K11125	NA	NA	Smg-5 homolog, nonsense mediated mRNA decay factor (C. elegans) [Source:MGI Symbol;Acc:MGI:2447364]	protein_coding;retained_intron;processed_transcript;nonsense_mediated_decay	R_MMU_975957(Nonsense_Mediated_Decay_(NMD)_enhanced_by_the_Exon_Junction_Complex_(EJC));R_MMU_927802(Nonsense_Mediated_Decay_(NMD));R_MMU_8953854(Metabolism_of_RNA)	10.9765	8.66636	8.40003	5.42184	6.71364	7.18662	6.86658	9.02181	7.07206
ENSMUSG00000001416	chr3	88297116	88321767	+	Cct3	12462	ENSMUST00000001452;ENSMUST00000193666;ENSMUST00000167000;ENSMUST00000164783;ENSMUST00000167718;ENSMUST00000164166;ENSMUST00000168062;ENSMUST00000163735;ENSMUST00000164122;ENSMUST00000168971	GO:0000166(nucleotide binding);GO:0002199(zona pellucida receptor complex);GO:0005515(protein binding);GO:0005524(ATP binding);GO:0005737(cytoplasm);GO:0005829(cytosol);GO:0005832(chaperonin-containing T-complex);GO:0005874(microtubule);GO:0005886(plasma membrane);GO:0006457(protein folding);GO:0007339(binding of sperm to zona pellucida);GO:0032212(positive regulation of telomere maintenance via …	NA	K09495	NA	NA	chaperonin containing Tcp1, subunit 3 (gamma) [Source:MGI Symbol;Acc:MGI:104708]	protein_coding;retained_intron	R_MMU_5620922(BBSome_mediated_cargo_targeting_to_cilium);R_MMU_5620920(Cargo_trafficking_to_the_periciliary_membrane);R_MMU_5617833(Cilium_Assembly);R_MMU_390471(Association_of_TriC/CCT_with_target_proteins_during_biosynthesis);R_MMU_391251(Protein_folding);R_MMU_392499(Metabolism_of_proteins);R_MMU_390466(Chaperonin_mediated_protein_folding);R_MMU_6814122(Cooperation_of_PDCL_(PhLP1)_and_TRiC/CCT…	48.2605	49.7321	48.7226	42.7999	41.064	40.4651	43.6719	41.3045	47.8322
ENSMUSG00000001418	chr3	88325023	88331313	+	Glmp	56700	ENSMUST00000177005;ENSMUST00000193646;ENSMUST00000153716;ENSMUST00000152801;ENSMUST00000131666;ENSMUST00000176425;ENSMUST00000140039;ENSMUST00000154381	GO:0000976(transcription regulatory region sequence-specific DNA binding);GO:0003700(DNA-binding transcription factor activity);GO:0005634(nucleus);GO:0005764(lysosome);GO:0005765(lysosomal membrane);GO:0005829(cytosol);GO:0016020(membrane);GO:0016021(integral component of membrane);GO:0045944(positive regulation of transcription by RNA polymerase II);GO:0045944(positive regulation of transcripti…	NA	NA	NA	NCU-G1	glycosylated lysosomal membrane protein [Source:MGI Symbol;Acc:MGI:1913318]	protein_coding;retained_intron;nonsense_mediated_decay	NA	25.9892	18.0651	18.2521	8.81531	14.6967	16.3524	19.8766	27.5881	20.397
ENSMUSG00000001419	chr3	88142372	88172086	+	Mef2d	17261	ENSMUST00000001455;ENSMUST00000119251;ENSMUST00000107558;ENSMUST00000107559;ENSMUST00000140927;ENSMUST00000139153;ENSMUST00000152861	GO:0000976(transcription regulatory region sequence-specific DNA binding);GO:0000977(RNA polymerase II regulatory region sequence-specific DNA binding);GO:0000978(RNA polymerase II cis-regulatory region sequence-specific DNA binding);GO:0000981(DNA-binding transcription factor activity, RNA polymerase II-specific);GO:0001228(DNA-binding transcription activator activity, RNA polymerase II-specific…	04022(cGMP-PKG signaling pathway);04371(Apelin signaling pathway);04928(Parathyroid hormone synthesis, secretion and action);04928(Parathyroid hormone synthesis, secretion and action)	K09262	NA	SRF	myocyte enhancer factor 2D [Source:MGI Symbol;Acc:MGI:99533]	protein_coding;retained_intron;processed_transcript	R_MMU_525793(Myogenesis);R_MMU_1266738(Developmental_Biology)	10.5914	8.88691	8.91762	8.83504	8.85647	8.78894	9.41113	10.435	9.33785
ENSMUSG00000001420	chr3	88328655	88336148	-	Tmem79	71913	ENSMUST00000001456;ENSMUST00000107552;ENSMUST00000193872	GO:0002070(epithelial cell maturation);GO:0005737(cytoplasm);GO:0005764(lysosome);GO:0005765(lysosomal membrane);GO:0005794(Golgi apparatus);GO:0016020(membrane);GO:0016021(integral component of membrane);GO:0031069(hair follicle morphogenesis);GO:0032588(trans-Golgi network membrane);GO:0042335(cuticle development);GO:0042802(identical protein binding);GO:0045055(regulated exocytosis);GO:0045684…	NA	NA	NA	NA	transmembrane protein 79 [Source:MGI Symbol;Acc:MGI:1919163]	protein_coding	NA	0.0764022	0.0226576	0.0589154	0.0525982	0.0225249	0	0.0422079	0.0832468	0.05175
ENSMUSG00000001424	chr6	28475139	28935162	+	Snd1	56463	ENSMUST00000164915;ENSMUST00000001460;ENSMUST00000167201;ENSMUST00000183161;ENSMUST00000171532;ENSMUST00000163772;ENSMUST00000169321;ENSMUST00000171195;ENSMUST00000166136;ENSMUST00000165151	GO:0003676(nucleic acid binding);GO:0003723(RNA binding);GO:0004518(nuclease activity);GO:0004519(endonuclease activity);GO:0004521(endoribonuclease activity);GO:0005515(protein binding);GO:0005634(nucleus);GO:0005737(cytoplasm);GO:0005739(mitochondrion);GO:0005829(cytosol);GO:0006401(RNA catabolic process);GO:0010564(regulation of cell cycle process);GO:0010587(miRNA catabolic process);GO:001644…	05203(Viral carcinogenesis);05203(Viral carcinogenesis)	K15979	NA	NA	staphylococcal nuclease and tudor domain containing 1 [Source:MGI Symbol;Acc:MGI:1929266]	nonsense_mediated_decay;protein_coding;retained_intron;processed_transcript	NA	34.7661	27.7408	28.381	25.0423	30.9057	31.0021	31.1674	36.2212	31.2055
ENSMUSG00000001435	chr10	77052178	77166548	-	Col18a1	12822	ENSMUST00000081654;ENSMUST00000105409;ENSMUST00000072755;ENSMUST00000156009	GO:0001525(angiogenesis);GO:0001886(endothelial cell morphogenesis);GO:0005201(extracellular matrix structural constituent);GO:0005515(protein binding);GO:0005576(extracellular region);GO:0005581(collagen trimer);GO:0005604(basement membrane);GO:0005615(extracellular space);GO:0007155(cell adhesion);GO:0008284(positive regulation of cell population proliferation);GO:0030020(extracellular matrix s…	04974(Protein digestion and absorption);04974(Protein digestion and absorption)	K06823	NA	NA	collagen, type XVIII, alpha 1 [Source:MGI Symbol;Acc:MGI:88451]	protein_coding	R_MMU_1650814(Collagen_biosynthesis_and_modifying_enzymes);R_MMU_1442490(Collagen_degradation);R_MMU_2022090(Assembly_of_collagen_fibrils_and_other_multimeric_structures);R_MMU_3000157(Laminin_interactions);R_MMU_8948216(Collagen_chain_trimerization);R_MMU_1474244(Extracellular_matrix_organization);R_MMU_1474228(Degradation_of_the_extracellular_matrix);R_MMU_1592389(Activation_of_Matrix_Metallopr…	1.96365	1.09163	1.17281	1.05247	1.16997	1.11665	1.34853	2.16289	0.990823
ENSMUSG00000001436	chr10	77032241	77050431	+	Slc19a1	20509	ENSMUST00000133059;ENSMUST00000144234;ENSMUST00000105410;ENSMUST00000136925;ENSMUST00000130703;ENSMUST00000132984;ENSMUST00000127249;ENSMUST00000131031	GO:0005542(folic acid binding);GO:0005886(plasma membrane);GO:0005887(integral component of plasma membrane);GO:0007565(female pregnancy);GO:0008514(organic anion transmembrane transporter activity);GO:0008517(folic acid transmembrane transporter activity);GO:0008518(folate:anion antiporter activity);GO:0015297(antiporter activity);GO:0015350(methotrexate transmembrane transporter activity);GO:00…	01523(Antifolate resistance);04977(Vitamin digestion and absorption);04977(Vitamin digestion and absorption)	K14609	NA	NA	solute carrier family 19 (folate transporter), member 1 [Source:MGI Symbol;Acc:MGI:103182]	protein_coding;retained_intron	R_MMU_196854(Metabolism_of_vitamins_and_cofactors);R_MMU_1430728(Metabolism);R_MMU_196849(Metabolism_of_water_soluble_vitamins_and_cofactors);R_MMU_196757(Metabolism_of_folate_and_pterines)	3.19722	0.821918	0.963944	0.530797	0.507194	0.542686	0.698945	1.74309	0.826515
ENSMUSG00000001440	chr11	97159714	97187881	-	Kpnb1	16211	ENSMUST00000001479;ENSMUST00000132633;ENSMUST00000153727	GO:0005515(protein binding);GO:0005634(nucleus);GO:0005635(nuclear envelope);GO:0005643(nuclear pore);GO:0005654(nucleoplasm);GO:0005737(cytoplasm);GO:0005829(cytosol);GO:0006606(protein import into nucleus);GO:0006610(ribosomal protein import into nucleus);GO:0006886(intracellular protein transport);GO:0007079(mitotic chromosome movement towards spindle pole);GO:0007080(mitotic metaphase plate c…	03013(RNA transport);03013(RNA transport)	K14293	NA	NA	karyopherin (importin) beta 1 [Source:MGI Symbol;Acc:MGI:107532]	protein_coding;retained_intron	R_MMU_5357801(Programmed_Cell_Death);R_MMU_556833(Metabolism_of_lipids);R_MMU_1430728(Metabolism);R_MMU_2995383(Initiation_of_Nuclear_Envelope_(NE)_Reformation);R_MMU_75153(Apoptotic_execution_phase);R_MMU_1640170(Cell_Cycle);R_MMU_69278(Cell_Cycle,_Mitotic);R_MMU_2995410(Nuclear_Envelope_(NE)_Reassembly);R_MMU_168256(Immune_System);R_MMU_8957322(Metabolism_of_steroids);R_MMU_1280215(Cytokine_Sig…	72.4479	79.5921	77.131	75.8486	71.1685	72.7298	66.5413	59.2641	65.1282
ENSMUSG00000001441	chr11	97205842	97280570	-	Npepps	19155	ENSMUST00000167806;ENSMUST00000172108;ENSMUST00000001480;ENSMUST00000107608;ENSMUST00000165489;ENSMUST00000165216;ENSMUST00000171320;ENSMUST00000170506;ENSMUST00000133907;ENSMUST00000109294;ENSMUST00000147287;ENSMUST00000152820;ENSMUST00000154372;ENSMUST00000146833;ENSMUST00000168743;ENSMUST00000154917;ENSMUST00000163950;ENSMUST00000152546	GO:0004177(aminopeptidase activity);GO:0005634(nucleus);GO:0005737(cytoplasm);GO:0005829(cytosol);GO:0006508(proteolysis);GO:0008233(peptidase activity);GO:0008237(metallopeptidase activity);GO:0008270(zinc ion binding);GO:0016787(hydrolase activity);GO:0042277(peptide binding);GO:0043171(peptide catabolic process);GO:0046872(metal ion binding);GO:0070006(metalloaminopeptidase activity);GO:007145…	NA	K08776	EC:3.4.11.-	NA	aminopeptidase puromycin sensitive [Source:MGI Symbol;Acc:MGI:1101358]	protein_coding;retained_intron;processed_transcript;nonsense_mediated_decay	R_MMU_168256(Immune_System);R_MMU_983168(Antigen_processing:_Ubiquitination_&_Proteasome_degradation);R_MMU_1280218(Adaptive_Immune_System);R_MMU_983169(Class_I_MHC_mediated_antigen_processing_&_presentation)	31.5922	34.516	34.1464	30.5856	28.6279	26.7976	28.8723	26.2605	30.291
ENSMUSG00000001444	chr11	97098071	97115331	-	Tbx21	57765	ENSMUST00000001484	GO:0000122(negative regulation of transcription by RNA polymerase II);GO:0000976(transcription regulatory region sequence-specific DNA binding);GO:0000977(RNA polymerase II regulatory region sequence-specific DNA binding);GO:0001102(RNA polymerase II activating transcription factor binding);GO:0001227(DNA-binding transcription repressor activity, RNA polymerase II-specific);GO:0001228(DNA-binding…	04658(Th1 and Th2 cell differentiation);04659(Th17 cell differentiation);05321(Inflammatory bowel disease (IBD))	K10166	NA	T-box	T-box 21 [Source:MGI Symbol;Acc:MGI:1888984]	protein_coding	NA	0	0.068282	0	0.080446	0.018743	0	0	0	0
ENSMUSG00000001445	chr11	97041560	97049213	+	Mrpl10	107732	ENSMUST00000001485	GO:0003735(structural constituent of ribosome);GO:0005654(nucleoplasm);GO:0005739(mitochondrion);GO:0005762(mitochondrial large ribosomal subunit);GO:0005840(ribosome);GO:0006412(translation);GO:0015934(large ribosomal subunit);GO:0042254(ribosome biogenesis);GO:1990904(ribonucleoprotein complex)	03010(Ribosome)	K02864	NA	NA	mitochondrial ribosomal protein L10 [Source:MGI Symbol;Acc:MGI:1333801]	protein_coding	R_MMU_5368287(Mitochondrial_translation);R_MMU_5389840(Mitochondrial_translation_elongation);R_MMU_72766(Translation);R_MMU_392499(Metabolism_of_proteins);R_MMU_5419276(Mitochondrial_translation_termination)	21.8247	13.667	14.2832	11.6383	12.6135	11.3066	13.1991	18.4812	13.6596
ENSMUSG00000001467	chr5	4081145	4104746	-	Cyp51	13121	ENSMUST00000001507;ENSMUST00000151539;ENSMUST00000199909	GO:0004497(monooxygenase activity);GO:0005506(iron ion binding);GO:0005783(endoplasmic reticulum);GO:0005789(endoplasmic reticulum membrane);GO:0006629(lipid metabolic process);GO:0006694(steroid biosynthetic process);GO:0006695(cholesterol biosynthetic process);GO:0008202(steroid metabolic process);GO:0008203(cholesterol metabolic process);GO:0008398(sterol 14-demethylase activity);GO:0016020(me…	00100(Steroid biosynthesis);00100(Steroid biosynthesis)	K05917	EC:1.14.14.154	NA	cytochrome P450, family 51 [Source:MGI Symbol;Acc:MGI:106040]	protein_coding;retained_intron	R_MMU_211897(Cytochrome_P450_arranged_by_substrate_type);R_MMU_556833(Metabolism_of_lipids);R_MMU_1430728(Metabolism);R_MMU_211976(Endogenous_sterols);R_MMU_191273(Cholesterol_biosynthesis);R_MMU_211945(Phase_I_Functionalization_of_compounds);R_MMU_8957322(Metabolism_of_steroids);R_MMU_211859(Biological_oxidations)	86.9814	94.7034	93.8557	30.7604	35.8247	33.826	25.9353	22.2511	25.2707
ENSMUSG00000001472	chr8	123373753	123403835	+	Tcf25	66855	ENSMUST00000212571;ENSMUST00000212470;ENSMUST00000108840;ENSMUST00000057934;ENSMUST00000211932;ENSMUST00000212569;ENSMUST00000212498;ENSMUST00000211964;ENSMUST00000212741;ENSMUST00000212880;ENSMUST00000212996	GO:0000122(negative regulation of transcription by RNA polymerase II);GO:0003677(DNA binding);GO:0003700(DNA-binding transcription factor activity);GO:0005515(protein binding);GO:0005634(nucleus);GO:0005634(nucleus)	NA	NA	NA	Others	transcription factor 25 (basic helix-loop-helix) [Source:MGI Symbol;Acc:MGI:1914105]	protein_coding;processed_transcript	NA	61.5065	48.7413	48.8656	33.6376	38.9102	40.2256	46.1386	51.0315	46.7083
ENSMUSG00000001473	chr18	67390717	67402749	+	Tubb6	67951	ENSMUST00000001513;ENSMUST00000236667	GO:0000166(nucleotide binding);GO:0000226(microtubule cytoskeleton organization);GO:0000278(mitotic cell cycle);GO:0003924(GTPase activity);GO:0005200(structural constituent of cytoskeleton);GO:0005525(GTP binding);GO:0005737(cytoplasm);GO:0005856(cytoskeleton);GO:0005874(microtubule);GO:0007010(cytoskeleton organization);GO:0007017(microtubule-based process);GO:0007017(microtubule-based process)	04145(Phagosome);04540(Gap junction);04540(Gap junction)	K07375	NA	NA	tubulin, beta 6 class V [Source:MGI Symbol;Acc:MGI:1915201]	protein_coding;retained_intron	R_MMU_157858(Gap_junction_trafficking_and_regulation);R_MMU_8852276(The_role_of_GTSE1_in_G2/M_progression_after_G2_checkpoint);R_MMU_9663891(Selective_autophagy);R_MMU_5653656(Vesicle_mediated_transport);R_MMU_373760(L1CAM_interactions);R_MMU_199977(ER_to_Golgi_Anterograde_Transport);R_MMU_5358351(Signaling_by_Hedgehog);R_MMU_5626467(RHO_GTPases_activate_IQGAPs);R_MMU_109582(Hemostasis);R_MMU_226…	9.37018	5.33973	4.53712	2.7671	3.73426	3.66624	3.8776	7.26399	4.4219
ENSMUSG00000001482	chr8	123423527	123463270	+	Def8	23854	ENSMUST00000212883;ENSMUST00000093049;ENSMUST00000001522;ENSMUST00000065534;ENSMUST00000124741;ENSMUST00000108832;ENSMUST00000132063;ENSMUST00000128424;ENSMUST00000108830;ENSMUST00000212391;ENSMUST00000212827	GO:0005515(protein binding);GO:0005575(cellular_component);GO:0032418(lysosome localization);GO:0035556(intracellular signal transduction);GO:0045780(positive regulation of bone resorption);GO:0046872(metal ion binding);GO:1900029(positive regulation of ruffle assembly);GO:1900029(positive regulation of ruffle assembly)	NA	NA	NA	NA	differentially expressed in FDCP 8 [Source:MGI Symbol;Acc:MGI:1346331]	protein_coding	NA	16.0704	10.9597	10.7993	9.16931	8.79848	9.20424	11.5372	15.3035	11.5807
ENSMUSG00000001493	chr11	101877510	101894374	-	Meox1	17285	ENSMUST00000057054	GO:0000978(RNA polymerase II cis-regulatory region sequence-specific DNA binding);GO:0000981(DNA-binding transcription factor activity, RNA polymerase II-specific);GO:0001228(DNA-binding transcription activator activity, RNA polymerase II-specific);GO:0001757(somite specification);GO:0003677(DNA binding);GO:0003682(chromatin binding);GO:0003700(DNA-binding transcription factor activity);GO:000563…	NA	K09322	NA	Homeobox	mesenchyme homeobox 1 [Source:MGI Symbol;Acc:MGI:103220]	protein_coding	NA	0	0	0.022934	0.148123	0.105428	0.112995	0.211171	0.128245	0.246905
ENSMUSG00000001494	chr11	101962458	101967015	-	Sost	74499	ENSMUST00000001534	GO:0001503(ossification);GO:0005515(protein binding);GO:0005576(extracellular region);GO:0005615(extracellular space);GO:0005794(Golgi apparatus);GO:0008134(transcription factor binding);GO:0008201(heparin binding);GO:0009612(response to mechanical stimulus);GO:0016055(Wnt signaling pathway);GO:0030178(negative regulation of Wnt signaling pathway);GO:0030279(negative regulation of ossification);G…	04310(Wnt signaling pathway);04928(Parathyroid hormone synthesis, secretion and action)	K16834	NA	NA	sclerostin [Source:MGI Symbol;Acc:MGI:1921749]	protein_coding	R_MMU_3772470(Negative_regulation_of_TCF_dependent_signaling_by_WNT_ligand_antagonists);R_MMU_201681(TCF_dependent_signaling_in_response_to_WNT);R_MMU_195721(Signaling_by_WNT);R_MMU_162582(Signal_Transduction)	0	0	0.025254	0	0	0.02966	0	0	0
ENSMUSG00000001496	chr12	56531958	56536908	-	Nkx2-1	21869	ENSMUST00000001536	GO:0000122(negative regulation of transcription by RNA polymerase II);GO:0000976(transcription regulatory region sequence-specific DNA binding);GO:0000977(RNA polymerase II regulatory region sequence-specific DNA binding);GO:0000978(RNA polymerase II cis-regulatory region sequence-specific DNA binding);GO:0000981(DNA-binding transcription factor activity, RNA polymerase II-specific);GO:0001046(co…	NA	NA	NA	Homeobox	NK2 homeobox 1 [Source:MGI Symbol;Acc:MGI:108067]	protein_coding	NA	0	0	0.117686	0	0	0.0576695	0	0	0.0263564
ENSMUSG00000001497	chr12	56691767	56712822	+	Pax9	18511	ENSMUST00000153250;ENSMUST00000001538;ENSMUST00000152848	GO:0000977(RNA polymerase II regulatory region sequence-specific DNA binding);GO:0001228(DNA-binding transcription activator activity, RNA polymerase II-specific);GO:0003677(DNA binding);GO:0003700(DNA-binding transcription factor activity);GO:0005634(nucleus);GO:0005667(transcription factor complex);GO:0006355(regulation of transcription, DNA-templated);GO:0007275(multicellular organism developm…	NA	K09382	NA	PAX	paired box 9 [Source:MGI Symbol;Acc:MGI:97493]	protein_coding;retained_intron	NA	0.354507	0.344899	0.273486	0.493234	0.39165	0.344345	0.337144	0.414559	0.434729
ENSMUSG00000001504	chr13	72628820	72634198	+	Irx2	16372	ENSMUST00000074372;ENSMUST00000169028;ENSMUST00000167067;ENSMUST00000163393	GO:0000122(negative regulation of transcription by RNA polymerase II);GO:0000981(DNA-binding transcription factor activity, RNA polymerase II-specific);GO:0001227(DNA-binding transcription repressor activity, RNA polymerase II-specific);GO:0001656(metanephros development);GO:0003677(DNA binding);GO:0005634(nucleus);GO:0006355(regulation of transcription, DNA-templated);GO:0006357(regulation of tr…	NA	NA	NA	Homeobox	Iroquois homeobox 2 [Source:MGI Symbol;Acc:MGI:1197526]	protein_coding;processed_transcript;retained_intron	NA	3.52807	2.57976	2.42367	2.64206	2.74762	2.15357	3.72633	3.1168	3.46597
ENSMUSG00000001506	chr11	94936224	94953042	+	Col1a1	12842	ENSMUST00000001547;ENSMUST00000139974;ENSMUST00000148593;ENSMUST00000148046	GO:0001501(skeletal system development);GO:0001503(ossification);GO:0001568(blood vessel development);GO:0001649(osteoblast differentiation);GO:0001957(intramembranous ossification);GO:0001958(endochondral ossification);GO:0002020(protease binding);GO:0005201(extracellular matrix structural constituent);GO:0005515(protein binding);GO:0005576(extracellular region);GO:0005581(collagen trimer);GO:00…	04151(PI3K-Akt signaling pathway);04510(Focal adhesion);04512(ECM-receptor interaction);04611(Platelet activation);04926(Relaxin signaling pathway);04933(AGE-RAGE signaling pathway in diabetic complications);04974(Protein digestion and absorption);05146(Amoebiasis);05165(Human papillomavirus infection);05205(Proteoglycans in cancer);05205(Proteoglycans in cancer)	K06236	NA	NA	collagen, type I, alpha 1 [Source:MGI Symbol;Acc:MGI:88467]	protein_coding;processed_transcript;retained_intron	R_MMU_1650814(Collagen_biosynthesis_and_modifying_enzymes);R_MMU_3000171(Non_integrin_membrane_ECM_interactions);R_MMU_114604(GPVI_mediated_activation_cascade);R_MMU_76009(Platelet_Aggregation_(Plug_Formation));R_MMU_1442490(Collagen_degradation);R_MMU_8875878(MET_promotes_cell_motility);R_MMU_430116(GP1b_IX_V_activation_signalling);R_MMU_109582(Hemostasis);R_MMU_2022090(Assembly_of_collagen_fibr…	118.136	49.0596	49.6686	30.3906	42.3062	42.1191	51.7281	103.559	45.7054
ENSMUSG00000001507	chr11	95044474	95076797	-	Itga3	16400	ENSMUST00000107739;ENSMUST00000001548;ENSMUST00000120375;ENSMUST00000141693;ENSMUST00000140342;ENSMUST00000145671	GO:0001764(neuron migration);GO:0001968(fibronectin binding);GO:0002020(protease binding);GO:0005178(integrin binding);GO:0005515(protein binding);GO:0005518(collagen binding);GO:0005886(plasma membrane);GO:0007155(cell adhesion);GO:0007229(integrin-mediated signaling pathway);GO:0007507(heart development);GO:0007613(memory);GO:0008305(integrin complex);GO:0009897(external side of plasma membrane…	04151(PI3K-Akt signaling pathway);04510(Focal adhesion);04512(ECM-receptor interaction);04640(Hematopoietic cell lineage);04810(Regulation of actin cytoskeleton);05165(Human papillomavirus infection);05200(Pathways in cancer);05222(Small cell lung cancer);05410(Hypertrophic cardiomyopathy (HCM));05412(Arrhythmogenic right ventricular cardiomyopathy (ARVC));05414(Dilated cardiomyopathy (DCM));0541…	K06482	NA	NA	integrin alpha 3 [Source:MGI Symbol;Acc:MGI:96602]	protein_coding;retained_intron	R_MMU_8875878(MET_promotes_cell_motility);R_MMU_109582(Hemostasis);R_MMU_3000157(Laminin_interactions);R_MMU_1474244(Extracellular_matrix_organization);R_MMU_202733(Cell_surface_interactions_at_the_vascular_wall);R_MMU_9006934(Signaling_by_Receptor_Tyrosine_Kinases);R_MMU_6806834(Signaling_by_MET);R_MMU_162582(Signal_Transduction);R_MMU_210991(Basigin_interactions);R_MMU_216083(Integrin_cell_surf…	14.2912	4.7306	5.94433	2.5546	3.51053	3.65443	4.07417	9.64883	4.49918
ENSMUSG00000001508	chr11	94962791	94976327	-	Sgca	20391	ENSMUST00000103162;ENSMUST00000152042	GO:0005509(calcium ion binding);GO:0005737(cytoplasm);GO:0005856(cytoskeleton);GO:0005886(plasma membrane);GO:0005887(integral component of plasma membrane);GO:0005911(cell-cell junction);GO:0014894(response to denervation involved in regulation of muscle adaptation);GO:0016011(dystroglycan complex);GO:0016012(sarcoglycan complex);GO:0016020(membrane);GO:0016021(integral component of membrane);GO…	05410(Hypertrophic cardiomyopathy (HCM));05412(Arrhythmogenic right ventricular cardiomyopathy (ARVC));05414(Dilated cardiomyopathy (DCM));05416(Viral myocarditis);05416(Viral myocarditis)	K12565	NA	NA	sarcoglycan, alpha (dystrophin-associated glycoprotein) [Source:MGI Symbol;Acc:MGI:894698]	protein_coding	NA	0.0806991	0.188875	0.236898	0	0.0777718	0.214888	0.121765	0.281018	0.177595
ENSMUSG00000001510	chr11	95120119	95125296	+	Dlx3	13393	ENSMUST00000092768	GO:0000978(RNA polymerase II cis-regulatory region sequence-specific DNA binding);GO:0000981(DNA-binding transcription factor activity, RNA polymerase II-specific);GO:0001228(DNA-binding transcription activator activity, RNA polymerase II-specific);GO:0001568(blood vessel development);GO:0001890(placenta development);GO:0003677(DNA binding);GO:0003682(chromatin binding);GO:0003700(DNA-binding tra…	NA	K09315	NA	Homeobox	distal-less homeobox 3 [Source:MGI Symbol;Acc:MGI:94903]	protein_coding	NA	0.024623	0	0.026044	0.025998	0.024678	0	0	0.049584	0
ENSMUSG00000001517	chr6	128362967	128376146	+	Foxm1	14235	ENSMUST00000123988;ENSMUST00000073316;ENSMUST00000112148;ENSMUST00000203040;ENSMUST00000125456;ENSMUST00000136395;ENSMUST00000153423	GO:0000086(G2/M transition of mitotic cell cycle);GO:0000122(negative regulation of transcription by RNA polymerase II);GO:0000977(RNA polymerase II regulatory region sequence-specific DNA binding);GO:0003677(DNA binding);GO:0003700(DNA-binding transcription factor activity);GO:0005634(nucleus);GO:0006355(regulation of transcription, DNA-templated);GO:0006978(DNA damage response, signal transduct…	04218(Cellular senescence);04218(Cellular senescence)	K09406	NA	Fork_head	forkhead box M1 [Source:MGI Symbol;Acc:MGI:1347487]	processed_transcript;protein_coding;retained_intron	R_MMU_1640170(Cell_Cycle);R_MMU_69278(Cell_Cycle,_Mitotic);R_MMU_453274(Mitotic_G2_G2/M_phases);R_MMU_69273(Cyclin_A/B1/B2_associated_events_during_G2/M_transition);R_MMU_69275(G2/M_Transition);R_MMU_156711(Polo_like_kinase_mediated_events)	5.13199	3.51061	3.57113	2.90845	3.46948	3.64945	3.83469	6.23371	3.91716
ENSMUSG00000001518	chr6	128409444	128424931	-	Itfg2	101142	ENSMUST00000001559;ENSMUST00000142615;ENSMUST00000204362;ENSMUST00000203195;ENSMUST00000203853;ENSMUST00000203026;ENSMUST00000133994;ENSMUST00000204467	GO:0002314(germinal center B cell differentiation);GO:0003674(molecular_function);GO:0005515(protein binding);GO:0005654(nucleoplasm);GO:0005764(lysosome);GO:0005765(lysosomal membrane);GO:0005829(cytosol);GO:0016020(membrane);GO:0032006(regulation of TOR signaling);GO:0034198(cellular response to amino acid starvation);GO:0042149(cellular response to glucose starvation);GO:0140007(KICSTOR comple…	NA	K23296	NA	NA	integrin alpha FG-GAP repeat containing 2 [Source:MGI Symbol;Acc:MGI:1915450]	protein_coding;retained_intron;nonsense_mediated_decay	R_MMU_2262752(Cellular_responses_to_stress);R_MMU_9711097(Cellular_response_to_starvation);R_MMU_8953897(Cellular_responses_to_external_stimuli);R_MMU_9639288(Amino_acids_regulate_mTORC1)	2.47854	1.48943	1.50088	1.17548	1.317	1.58708	1.61785	2.33643	1.72244
ENSMUSG00000001520	chr6	128399296	128416427	+	Nrip2	60345	ENSMUST00000123867;ENSMUST00000147155;ENSMUST00000001561;ENSMUST00000136631	GO:0000122(negative regulation of transcription by RNA polymerase II);GO:0004190(aspartic-type endopeptidase activity);GO:0005515(protein binding);GO:0005634(nucleus);GO:0005737(cytoplasm);GO:0006508(proteolysis);GO:0007219(Notch signaling pathway);GO:0007219(Notch signaling pathway)	NA	K13215	NA	NA	nuclear receptor interacting protein 2 [Source:MGI Symbol;Acc:MGI:1891884]	protein_coding;nonsense_mediated_decay;retained_intron	NA	0.428059	0.286537	0.180873	0.627237	0.405312	0.631902	0.359776	0.298692	0.117357
ENSMUSG00000001521	chr6	128321161	128355851	-	Tulp3	22158	ENSMUST00000001562;ENSMUST00000128708;ENSMUST00000138313;ENSMUST00000133134;ENSMUST00000203625;ENSMUST00000157005	GO:0001664(G protein-coupled receptor binding);GO:0001841(neural tube formation);GO:0001843(neural tube closure);GO:0005576(extracellular region);GO:0005634(nucleus);GO:0005654(nucleoplasm);GO:0005730(nucleolus);GO:0005737(cytoplasm);GO:0005886(plasma membrane);GO:0005929(cilium);GO:0005930(axoneme);GO:0007275(multicellular organism development);GO:0007420(brain development);GO:0008277(regulation…	NA	NA	NA	Tub	tubby-like protein 3 [Source:MGI Symbol;Acc:MGI:1329045]	protein_coding;processed_transcript;retained_intron	R_MMU_5358351(Signaling_by_Hedgehog);R_MMU_5610787(Hedgehog_'off'_state);R_MMU_162582(Signal_Transduction)	10.0938	9.45528	9.44123	17.3932	18.8731	17.9464	17.5526	19.5117	18.5103
ENSMUSG00000001524	chr17	35667730	35673739	-	Gtf2h4	14885	ENSMUST00000001565;ENSMUST00000162927;ENSMUST00000160535;ENSMUST00000160734;ENSMUST00000160752;ENSMUST00000162894;ENSMUST00000160039;ENSMUST00000162266;ENSMUST00000159671;ENSMUST00000162604;ENSMUST00000159852	GO:0000438(core TFIIH complex portion of holo TFIIH complex);GO:0000439(transcription factor TFIIH core complex);GO:0001671(ATPase activator activity);GO:0003690(double-stranded DNA binding);GO:0005634(nucleus);GO:0005669(transcription factor TFIID complex);GO:0005675(transcription factor TFIIH holo complex);GO:0006281(DNA repair);GO:0006289(nucleotide-excision repair);GO:0006366(transcription by…	03022(Basal transcription factors);03420(Nucleotide excision repair);05203(Viral carcinogenesis);05203(Viral carcinogenesis)	K03144	NA	NA	general transcription factor II H, polypeptide 4 [Source:MGI Symbol;Acc:MGI:1338799]	protein_coding;retained_intron;nonsense_mediated_decay	R_MMU_6782135(Dual_incision_in_TC_NER);R_MMU_674695(RNA_Polymerase_II_Pre_transcription_Events);R_MMU_6782210(Gap_filling_DNA_repair_synthesis_and_ligation_in_TC_NER);R_MMU_73863(RNA_Polymerase_I_Transcription_Termination);R_MMU_73857(RNA_Polymerase_II_Transcription);R_MMU_73854(RNA_Polymerase_I_Promoter_Clearance);R_MMU_73776(RNA_Polymerase_II_Promoter_Escape);R_MMU_73864(RNA_Polymerase_I_Transc…	2.56321	1.12658	1.41035	0.841941	1.34225	1.00116	1.6354	2.61569	1.38708
ENSMUSG00000001525	chr17	35833921	35838306	-	Tubb5	22154	ENSMUST00000001566;ENSMUST00000173253;ENSMUST00000134978;ENSMUST00000156050	GO:0000166(nucleotide binding);GO:0000226(microtubule cytoskeleton organization);GO:0000278(mitotic cell cycle);GO:0003924(GTPase activity);GO:0005200(structural constituent of cytoskeleton);GO:0005525(GTP binding);GO:0005634(nucleus);GO:0005641(nuclear envelope lumen);GO:0005737(cytoplasm);GO:0005829(cytosol);GO:0005856(cytoskeleton);GO:0005874(microtubule);GO:0007010(cytoskeleton organization);…	04145(Phagosome);04540(Gap junction);04540(Gap junction)	K07375	NA	NA	tubulin, beta 5 class I [Source:MGI Symbol;Acc:MGI:107812]	protein_coding;retained_intron	R_MMU_380287(Centrosome_maturation);R_MMU_380259(Loss_of_Nlp_from_mitotic_centrosomes);R_MMU_2565942(Regulation_of_PLK1_Activity_at_G2/M_Transition);R_MMU_1640170(Cell_Cycle);R_MMU_5617833(Cilium_Assembly);R_MMU_380270(Recruitment_of_mitotic_centrosome_proteins_and_complexes);R_MMU_5620912(Anchoring_of_the_basal_body_to_the_plasma_membrane);R_MMU_380284(Loss_of_proteins_required_for_interphase_mi…	74.0649	54.5104	54.9821	42.3066	48.6687	48.9817	54.5043	65.8937	55.7655
ENSMUSG00000001542	chr13	75706757	75772364	+	Ell2	192657	ENSMUST00000001583;ENSMUST00000221432;ENSMUST00000223535;ENSMUST00000222892;ENSMUST00000222564;ENSMUST00000221979	GO:0005634(nucleus);GO:0005654(nucleoplasm);GO:0006368(transcription elongation from RNA polymerase II promoter);GO:0008023(transcription elongation factor complex);GO:0032968(positive regulation of transcription elongation from RNA polymerase II promoter);GO:0042795(snRNA transcription by RNA polymerase II);GO:0042795(snRNA transcription by RNA polymerase II)	NA	K15183	NA	NA	elongation factor RNA polymerase II 2 [Source:MGI Symbol;Acc:MGI:2183438]	protein_coding;retained_intron	R_MMU_73857(RNA_Polymerase_II_Transcription);R_MMU_6807505(RNA_polymerase_II_transcribes_snRNA_genes);R_MMU_74160(Gene_expression_(Transcription))	1.24404	1.32055	1.23959	1.75498	1.67014	1.52736	2.09657	1.93377	2.0817
ENSMUSG00000001552	chr11	100368958	100397749	-	Jup	16480	ENSMUST00000124659;ENSMUST00000001592;ENSMUST00000152774;ENSMUST00000149798;ENSMUST00000155746	GO:0001954(positive regulation of cell-matrix adhesion);GO:0002159(desmosome assembly);GO:0003713(transcription coactivator activity);GO:0005198(structural molecule activity);GO:0005515(protein binding);GO:0005634(nucleus);GO:0005737(cytoplasm);GO:0005829(cytosol);GO:0005856(cytoskeleton);GO:0005882(intermediate filament);GO:0005886(plasma membrane);GO:0005911(cell-cell junction);GO:0005912(adher…	05200(Pathways in cancer);05202(Transcriptional misregulation in cancer);05221(Acute myeloid leukemia);05226(Gastric cancer);05412(Arrhythmogenic right ventricular cardiomyopathy (ARVC));05412(Arrhythmogenic right ventricular cardiomyopathy (ARVC))	K10056	NA	NA	junction plakoglobin [Source:MGI Symbol;Acc:MGI:96650]	processed_transcript;protein_coding	R_MMU_6805567(Keratinization);R_MMU_8980692(RHOA_GTPase_cycle);R_MMU_421270(Cell_cell_junction_organization);R_MMU_9012999(RHO_GTPase_cycle);R_MMU_4420097(VEGFA_VEGFR2_Pathway);R_MMU_9013106(RHOC_GTPase_cycle);R_MMU_9013026(RHOB_GTPase_cycle);R_MMU_446728(Cell_junction_organization);R_MMU_168256(Immune_System);R_MMU_9716542(Signaling_by_Rho_GTPases,_Miro_GTPases_and_RHOBTB3);R_MMU_9013148(CDC42_G…	0	0.00788085	0.107547	0.00816318	0	0.246399	0	0.0483925	0.180808
ENSMUSG00000001555	chr11	100415697	100424824	+	Fkbp10	14230	ENSMUST00000001595;ENSMUST00000134815;ENSMUST00000139084;ENSMUST00000125616	GO:0000413(protein peptidyl-prolyl isomerization);GO:0001701(in utero embryonic development);GO:0003755(peptidyl-prolyl cis-trans isomerase activity);GO:0005509(calcium ion binding);GO:0005515(protein binding);GO:0005528(FK506 binding);GO:0005758(mitochondrial intermembrane space);GO:0005783(endoplasmic reticulum);GO:0005788(endoplasmic reticulum lumen);GO:0016020(membrane);GO:0016853(isomerase a…	NA	K09575	EC:5.2.1.8	NA	FK506 binding protein 10 [Source:MGI Symbol;Acc:MGI:104769]	protein_coding;nonsense_mediated_decay;retained_intron	NA	53.2944	20.8044	21.1292	12.264	17.5551	16.597	20.5488	40.8155	19.5577
ENSMUSG00000001558	chr11	100441917	100457022	+	Klhl10	66720	ENSMUST00000001599;ENSMUST00000107395	GO:0000902(cell morphogenesis);GO:0005515(protein binding);GO:0005737(cytoplasm);GO:0007283(spermatogenesis);GO:0007286(spermatid development);GO:0008584(male gonad development);GO:0009566(fertilization);GO:0016567(protein ubiquitination);GO:0030154(cell differentiation);GO:0048808(male genitalia morphogenesis);GO:0048873(homeostasis of number of cells within a tissue);GO:0048873(homeostasis of n…	NA	K10448	NA	NA	kelch-like 10 [Source:MGI Symbol;Acc:MGI:2181067]	protein_coding	NA	0.662564	0.578587	0.371541	0.310799	0.495129	0.476929	0.418712	0.58031	0.502707
ENSMUSG00000001569	chr5	29434664	29457843	+	Nom1	433864	ENSMUST00000001611;ENSMUST00000146347	GO:0003723(RNA binding);GO:0005515(protein binding);GO:0005634(nucleus);GO:0005730(nucleolus);GO:0042274(ribosomal small subunit biogenesis);GO:0048820(hair follicle maturation);GO:0048820(hair follicle maturation)	NA	K17583	NA	NA	nucleolar protein with MIF4G domain 1 [Source:MGI Symbol;Acc:MGI:1861749]	protein_coding;retained_intron	NA	3.52765	4.51203	4.08605	4.03438	3.98592	3.69251	3.83115	3.41796	3.99819
ENSMUSG00000001576	chr17	26561489	26656934	+	Ergic1	67458	ENSMUST00000167662;ENSMUST00000165021;ENSMUST00000001619;ENSMUST00000235915;ENSMUST00000235653;ENSMUST00000167070;ENSMUST00000237902;ENSMUST00000235197;ENSMUST00000236642;ENSMUST00000170640;ENSMUST00000236481;ENSMUST00000163213;ENSMUST00000165802;ENSMUST00000236163	GO:0000139(Golgi membrane);GO:0003674(molecular_function);GO:0005654(nucleoplasm);GO:0005783(endoplasmic reticulum);GO:0005789(endoplasmic reticulum membrane);GO:0005793(endoplasmic reticulum-Golgi intermediate compartment);GO:0005794(Golgi apparatus);GO:0006888(endoplasmic reticulum to Golgi vesicle-mediated transport);GO:0006890(retrograde vesicle-mediated transport, Golgi to endoplasmic reticu…	NA	K20365	NA	NA	endoplasmic reticulum-golgi intermediate compartment (ERGIC) 1 [Source:MGI Symbol;Acc:MGI:1914708]	protein_coding;processed_transcript;nonsense_mediated_decay;retained_intron	NA	30.4334	26.5823	27.4606	21.0003	28.814	29.6067	32.274	33.9651	33.7595
ENSMUSG00000001583	chr11	69851005	69858730	-	Tnk1	83813	ENSMUST00000001626	GO:0000166(nucleotide binding);GO:0004672(protein kinase activity);GO:0004713(protein tyrosine kinase activity);GO:0004715(non-membrane spanning protein tyrosine kinase activity);GO:0005102(signaling receptor binding);GO:0005515(protein binding);GO:0005524(ATP binding);GO:0005737(cytoplasm);GO:0005829(cytosol);GO:0006468(protein phosphorylation);GO:0007169(transmembrane receptor protein tyrosine …	NA	K08885	EC:2.7.10.2	NA	tyrosine kinase, non-receptor, 1 [Source:MGI Symbol;Acc:MGI:1930958]	protein_coding	NA	0	0.00536407	0.0237678	0	0.00639299	0.0326425	0	0	0
ENSMUSG00000001588	chr11	69881567	69895539	-	Acap1	216859	ENSMUST00000108622;ENSMUST00000001631;ENSMUST00000127238;ENSMUST00000148037	GO:0003674(molecular_function);GO:0005096(GTPase activator activity);GO:0005515(protein binding);GO:0005768(endosome);GO:0006629(lipid metabolic process);GO:0007165(signal transduction);GO:0008150(biological_process);GO:0016020(membrane);GO:0016042(lipid catabolic process);GO:0043547(positive regulation of GTPase activity);GO:0046872(metal ion binding);GO:0055038(recycling endosome membrane);GO:0…	04144(Endocytosis);04144(Endocytosis)	K12489	NA	NA	ArfGAP with coiled-coil, ankyrin repeat and PH domains 1 [Source:MGI Symbol;Acc:MGI:2388270]	retained_intron;protein_coding;processed_transcript	NA	0.0966185	0.0904046	0.0637088	0.121741	0.0454982	0.0378874	0.0636605	0.0388605	0.0671051
ENSMUSG00000001604	chr4	136247729	136274898	+	Tcea3	21401	ENSMUST00000102533;ENSMUST00000143942	GO:0003676(nucleic acid binding);GO:0003677(DNA binding);GO:0005634(nucleus);GO:0006351(transcription, DNA-templated);GO:0006355(regulation of transcription, DNA-templated);GO:0008270(zinc ion binding);GO:0046872(metal ion binding);GO:0046872(metal ion binding)	NA	NA	NA	NA	transcription elongation factor A (SII), 3 [Source:MGI Symbol;Acc:MGI:1196908]	protein_coding	NA	18.834	10.9536	11.5885	6.35806	7.64536	8.31819	8.45998	13.8506	8.74665
ENSMUSG00000001622	chr5	87925579	87932665	+	Csn3	12994	ENSMUST00000001667;ENSMUST00000144929	GO:0003674(molecular_function);GO:0005576(extracellular region);GO:0005615(extracellular space);GO:0007595(lactation);GO:0050821(protein stabilization);GO:0050821(protein stabilization)	NA	K17282	NA	NA	casein kappa [Source:MGI Symbol;Acc:MGI:107461]	protein_coding;retained_intron	R_MMU_382551(Transport_of_small_molecules);R_MMU_5223345(Miscellaneous_transport_and_binding_events)	0	0.0153103	0	0	0	0	0	0	0
ENSMUSG00000001627	chr12	40201567	40248079	-	Ifrd1	15982	ENSMUST00000001672;ENSMUST00000164047;ENSMUST00000170119;ENSMUST00000165027;ENSMUST00000169926;ENSMUST00000170752;ENSMUST00000164354;ENSMUST00000171553	GO:0005634(nucleus);GO:0005737(cytoplasm);GO:0006357(regulation of transcription by RNA polymerase II);GO:0007275(multicellular organism development);GO:0014706(striated muscle tissue development);GO:0030154(cell differentiation);GO:0030517(negative regulation of axon extension);GO:0042692(muscle cell differentiation);GO:0043403(skeletal muscle tissue regeneration);GO:0045944(positive regulation …	NA	NA	NA	NA	interferon-related developmental regulator 1 [Source:MGI Symbol;Acc:MGI:1316717]	protein_coding;retained_intron	NA	4.86785	5.54944	5.13461	4.73331	5.02778	4.72233	4.60935	4.12496	4.14796
ENSMUSG00000001630	chr6	146724995	146778812	+	Stk38l	232533	ENSMUST00000001675;ENSMUST00000111644	GO:0000166(nucleotide binding);GO:0000287(magnesium ion binding);GO:0003779(actin binding);GO:0004672(protein kinase activity);GO:0004674(protein serine/threonine kinase activity);GO:0005524(ATP binding);GO:0005737(cytoplasm);GO:0005829(cytosol);GO:0005856(cytoskeleton);GO:0006468(protein phosphorylation);GO:0015629(actin cytoskeleton);GO:0016020(membrane);GO:0016301(kinase activity);GO:0016310(p…	NA	K08790	EC:2.7.11.1	NA	serine/threonine kinase 38 like [Source:MGI Symbol;Acc:MGI:1922250]	protein_coding	NA	17.9503	18.9907	18.9105	20.3731	18.8718	18.6391	19.4199	16.8105	19.3889
ENSMUSG00000001632	chr6	113307137	113324860	+	Brpf1	78783	ENSMUST00000113122;ENSMUST00000204198;ENSMUST00000113121;ENSMUST00000113119;ENSMUST00000113117;ENSMUST00000204626;ENSMUST00000203577;ENSMUST00000124530;ENSMUST00000138737;ENSMUST00000131594	GO:0000123(histone acetyltransferase complex);GO:0001570(vasculogenesis);GO:0001841(neural tube formation);GO:0003676(nucleic acid binding);GO:0003677(DNA binding);GO:0005515(protein binding);GO:0005634(nucleus);GO:0005694(chromosome);GO:0005737(cytoplasm);GO:0005829(cytosol);GO:0005886(plasma membrane);GO:0006325(chromatin organization);GO:0035726(common myeloid progenitor cell proliferation);GO…	NA	K11348	NA	NA	bromodomain and PHD finger containing, 1 [Source:MGI Symbol;Acc:MGI:1926033]	protein_coding;retained_intron	R_MMU_73857(RNA_Polymerase_II_Transcription);R_MMU_212436(Generic_Transcription_Pathway);R_MMU_3700989(Transcriptional_Regulation_by_TP53);R_MMU_5633007(Regulation_of_TP53_Activity);R_MMU_3214847(HATs_acetylate_histones);R_MMU_74160(Gene_expression_(Transcription));R_MMU_6804758(Regulation_of_TP53_Activity_through_Acetylation);R_MMU_3247509(Chromatin_modifying_enzymes);R_MMU_4839726(Chromatin_org…	5.91724	3.82281	4.30343	2.74067	3.85349	3.52672	4.77502	6.75785	5.01903
ENSMUSG00000001642	chr6	34302434	34317459	-	Akr1b3	11677	ENSMUST00000201392;ENSMUST00000142761;ENSMUST00000102980;ENSMUST00000136559;ENSMUST00000126991;ENSMUST00000154655	GO:0001523(retinoid metabolic process);GO:0001758(retinal dehydrogenase activity);GO:0001894(tissue homeostasis);GO:0002070(epithelial cell maturation);GO:0003091(renal water homeostasis);GO:0004032(alditol:NADP+ 1-oxidoreductase activity);GO:0005615(extracellular space);GO:0005654(nucleoplasm);GO:0005737(cytoplasm);GO:0005829(cytosol);GO:0005996(monosaccharide metabolic process);GO:0006061(sorbi…	00040(Pentose and glucuronate interconversions);00051(Fructose and mannose metabolism);00052(Galactose metabolism);00561(Glycerolipid metabolism);00790(Folate biosynthesis);00790(Folate biosynthesis)	K00011	EC:1.1.1.21	NA	aldo-keto reductase family 1, member B3 (aldose reductase) [Source:MGI Symbol;Acc:MGI:1353494]	retained_intron;protein_coding	R_MMU_5652084(Fructose_metabolism);R_MMU_556833(Metabolism_of_lipids);R_MMU_71387(Metabolism_of_carbohydrates);R_MMU_1430728(Metabolism);R_MMU_196071(Metabolism_of_steroid_hormones);R_MMU_8957322(Metabolism_of_steroids);R_MMU_196108(Pregnenolone_biosynthesis);R_MMU_5652227(Fructose_biosynthesis)	11.5414	8.68152	9.44829	7.35517	7.14523	6.86461	7.95077	9.12618	7.31365
ENSMUSG00000001655	chr15	102921103	102928814	+	Hoxc13	15422	ENSMUST00000001700	GO:0000981(DNA-binding transcription factor activity, RNA polymerase II-specific);GO:0001228(DNA-binding transcription activator activity, RNA polymerase II-specific);GO:0001942(hair follicle development);GO:0003677(DNA binding);GO:0003682(chromatin binding);GO:0005634(nucleus);GO:0006355(regulation of transcription, DNA-templated);GO:0007275(multicellular organism development);GO:0009653(anatomi…	NA	K09298	NA	Homeobox	homeobox C13 [Source:MGI Symbol;Acc:MGI:99560]	protein_coding	NA	0	0	0	0	0	0	0.026016	0	0
ENSMUSG00000001657	chr15	102990607	102994111	+	Hoxc8	15426	ENSMUST00000001703;ENSMUST00000189484	GO:0000122(negative regulation of transcription by RNA polymerase II);GO:0000981(DNA-binding transcription factor activity, RNA polymerase II-specific);GO:0003677(DNA binding);GO:0003700(DNA-binding transcription factor activity);GO:0005634(nucleus);GO:0005654(nucleoplasm);GO:0006355(regulation of transcription, DNA-templated);GO:0007275(multicellular organism development);GO:0009952(anterior/pos…	NA	K09308	NA	Homeobox	homeobox C8 [Source:MGI Symbol;Acc:MGI:96198]	protein_coding;retained_intron	NA	0	0	0	0	0	0.0429267	0.0234742	0	0.0127956
ENSMUSG00000001661	chr15	102998257	103010768	+	Hoxc6	15425	ENSMUST00000173210;ENSMUST00000001711	GO:0000978(RNA polymerase II cis-regulatory region sequence-specific DNA binding);GO:0000981(DNA-binding transcription factor activity, RNA polymerase II-specific);GO:0003677(DNA binding);GO:0003700(DNA-binding transcription factor activity);GO:0005634(nucleus);GO:0005654(nucleoplasm);GO:0005829(cytosol);GO:0006355(regulation of transcription, DNA-templated);GO:0006357(regulation of transcription…	NA	K09306	NA	Homeobox	homeobox C6 [Source:MGI Symbol;Acc:MGI:96197]	processed_transcript;protein_coding	NA	0.0798823	0.0404724	0.028196	0	0.106154	0	0	0.0903402	0
ENSMUSG00000001663	chr10	75783813	75798584	-	Gstt1	14871	ENSMUST00000001713;ENSMUST00000120177;ENSMUST00000139724	GO:0004364(glutathione transferase activity);GO:0004602(glutathione peroxidase activity);GO:0005515(protein binding);GO:0005634(nucleus);GO:0005737(cytoplasm);GO:0005829(cytosol);GO:0006304(DNA modification);GO:0006749(glutathione metabolic process);GO:0007568(aging);GO:0009751(response to salicylic acid);GO:0010269(response to selenium ion);GO:0014070(response to organic cyclic compound);GO:0016…	00480(Glutathione metabolism);00980(Metabolism of xenobiotics by cytochrome P450);00982(Drug metabolism - cytochrome P450);00983(Drug metabolism - other enzymes);01524(Platinum drug resistance);05200(Pathways in cancer);05204(Chemical carcinogenesis);05225(Hepatocellular carcinoma);05418(Fluid shear stress and atherosclerosis);05418(Fluid shear stress and atherosclerosis)	K00799	EC:2.5.1.18	NA	glutathione S-transferase, theta 1 [Source:MGI Symbol;Acc:MGI:107379]	protein_coding	R_MMU_1430728(Metabolism);R_MMU_156590(Glutathione_conjugation);R_MMU_156580(Phase_II_Conjugation_of_compounds);R_MMU_211859(Biological_oxidations)	8.7992	4.50538	4.56928	1.77414	3.25212	3.91107	7.72487	13.6026	7.81866
ENSMUSG00000001665	chr10	75774115	75781414	-	Gstt3	103140	ENSMUST00000001715;ENSMUST00000173537;ENSMUST00000133869;ENSMUST00000218091	GO:0004364(glutathione transferase activity);GO:0005515(protein binding);GO:0005737(cytoplasm);GO:0006749(glutathione metabolic process);GO:0016740(transferase activity);GO:0016740(transferase activity)	00480(Glutathione metabolism);00980(Metabolism of xenobiotics by cytochrome P450);00982(Drug metabolism - cytochrome P450);00983(Drug metabolism - other enzymes);01524(Platinum drug resistance);05200(Pathways in cancer);05204(Chemical carcinogenesis);05225(Hepatocellular carcinoma);05418(Fluid shear stress and atherosclerosis);05418(Fluid shear stress and atherosclerosis)	K00799	EC:2.5.1.18	NA	glutathione S-transferase, theta 3 [Source:MGI Symbol;Acc:MGI:2143526]	protein_coding;retained_intron	NA	1.52785	1.53413	1.48017	1.29675	1.39342	1.0775	1.6127	1.72726	1.48847
ENSMUSG00000001666	chr10	75771230	75773414	-	Ddt	13202	ENSMUST00000172820;ENSMUST00000001716	GO:0002020(protease binding);GO:0005126(cytokine receptor binding);GO:0005615(extracellular space);GO:0005737(cytoplasm);GO:0010760(negative regulation of macrophage chemotaxis);GO:0016829(lyase activity);GO:0032760(positive regulation of tumor necrosis factor production);GO:0033981(D-dopachrome decarboxylase activity);GO:0042438(melanin biosynthetic process);GO:0050178(phenylpyruvate tautomerase…	NA	K10028	EC:4.1.1.84	NA	D-dopachrome tautomerase [Source:MGI Symbol;Acc:MGI:1298381]	protein_coding	NA	7.89922	2.38341	2.59523	1.18547	2.56504	1.91175	4.49751	8.40534	3.20714
ENSMUSG00000001672	chr8	109947914	109962203	-	Marveld3	73608	ENSMUST00000051430;ENSMUST00000155052	GO:0005923(bicellular tight junction);GO:0006970(response to osmotic stress);GO:0010633(negative regulation of epithelial cell migration);GO:0016020(membrane);GO:0016021(integral component of membrane);GO:0031410(cytoplasmic vesicle);GO:0031435(mitogen-activated protein kinase kinase kinase binding);GO:0045216(cell-cell junction organization);GO:0046329(negative regulation of JNK cascade);GO:0050…	04530(Tight junction);04530(Tight junction)	K21099	NA	NA	MARVEL (membrane-associating) domain containing 3 [Source:MGI Symbol;Acc:MGI:1920858]	protein_coding;retained_intron	NA	0.0154142	0.0478864	0.0420431	0.0678722	0.0247844	0.0149125	0	0.0242382	0.0520601
ENSMUSG00000001674	chr1	121553835	121567989	-	Ddx18	66942	ENSMUST00000001724;ENSMUST00000148809;ENSMUST00000131471	GO:0000166(nucleotide binding);GO:0000463(maturation of LSU-rRNA from tricistronic rRNA transcript (SSU-rRNA, 5.8S rRNA, LSU-rRNA));GO:0003676(nucleic acid binding);GO:0003723(RNA binding);GO:0003724(RNA helicase activity);GO:0004386(helicase activity);GO:0005524(ATP binding);GO:0005634(nucleus);GO:0005694(chromosome);GO:0005730(nucleolus);GO:0016787(hydrolase activity);GO:0071392(cellular respon…	NA	K13179	EC:3.6.4.13	NA	DEAD (Asp-Glu-Ala-Asp) box polypeptide 18 [Source:MGI Symbol;Acc:MGI:1914192]	protein_coding;retained_intron;processed_transcript	NA	40.5734	38.5031	40.434	32.7992	31.2421	31.7144	34.9309	31.5525	33.2559
ENSMUSG00000001687	chr5	148504635	148552789	-	Ubl3	24109	ENSMUST00000079324;ENSMUST00000201595;ENSMUST00000201688;ENSMUST00000201139;ENSMUST00000201597	GO:0003674(molecular_function);GO:0005515(protein binding);GO:0005886(plasma membrane);GO:0008150(biological_process);GO:0016020(membrane);GO:0016020(membrane)	NA	NA	NA	NA	ubiquitin-like 3 [Source:MGI Symbol;Acc:MGI:1344373]	protein_coding;processed_transcript;retained_intron	NA	4.66419	4.78589	4.6303	3.39831	3.78143	4.05183	4.13593	3.97461	3.61408
ENSMUSG00000001700	chr18	56400337	56503792	+	Gramd3	107022	ENSMUST00000237422;ENSMUST00000070166;ENSMUST00000237716	GO:0005881(cytoplasmic microtubule);GO:0008150(biological_process);GO:0016020(membrane);GO:0016021(integral component of membrane);GO:0042802(identical protein binding);GO:0042802(identical protein binding)	NA	NA	NA	NA	GRAM domain containing 3 [Source:MGI Symbol;Acc:MGI:1914815]	protein_coding;retained_intron	NA	2.87421	3.24973	3.23564	3.10483	3.29915	2.56757	3.01663	2.79163	2.99824
ENSMUSG00000001707	chr13	38644207	38659058	-	Eef1e1	66143	ENSMUST00000001757;ENSMUST00000223823;ENSMUST00000224487	GO:0005515(protein binding);GO:0005634(nucleus);GO:0005654(nucleoplasm);GO:0005730(nucleolus);GO:0005737(cytoplasm);GO:0005829(cytosol);GO:0006412(translation);GO:0008285(negative regulation of cell population proliferation);GO:0017101(aminoacyl-tRNA synthetase multienzyme complex);GO:0043065(positive regulation of apoptotic process);GO:0043517(positive regulation of DNA damage response, signal t…	NA	K15439	NA	NA	eukaryotic translation elongation factor 1 epsilon 1 [Source:MGI Symbol;Acc:MGI:1913393]	protein_coding;retained_intron	NA	4.29028	5.26047	4.92184	3.93342	3.93508	3.83888	2.6669	2.55971	3.36283
ENSMUSG00000001729	chr12	112653821	112674884	-	Akt1	11651	ENSMUST00000001780;ENSMUST00000159815;ENSMUST00000123563;ENSMUST00000127588;ENSMUST00000144550;ENSMUST00000139388;ENSMUST00000127902	GO:0000166(nucleotide binding);GO:0001649(osteoblast differentiation);GO:0001893(maternal placenta development);GO:0001934(positive regulation of protein phosphorylation);GO:0001938(positive regulation of endothelial cell proliferation);GO:0002042(cell migration involved in sprouting angiogenesis);GO:0004672(protein kinase activity);GO:0004674(protein serine/threonine kinase activity);GO:0004712(…	01521(EGFR tyrosine kinase inhibitor resistance);01522(Endocrine resistance);01524(Platinum drug resistance);04010(MAPK signaling pathway);04012(ErbB signaling pathway);04014(Ras signaling pathway);04015(Rap1 signaling pathway);04022(cGMP-PKG signaling pathway);04024(cAMP signaling pathway);04062(Chemokine signaling pathway);04066(HIF-1 signaling pathway);04068(FoxO signaling pathway);04071(Sphin…	K04456	EC:2.7.11.1	NA	thymoma viral proto-oncogene 1 [Source:MGI Symbol;Acc:MGI:87986]	protein_coding;retained_intron;processed_transcript	R_MMU_8978934(Metabolism_of_cofactors);R_MMU_392451(G_beta:gamma_signalling_through_PI3Kgamma);R_MMU_1358803(Downregulation_of_ERBB2:ERBB3_signaling);R_MMU_5653656(Vesicle_mediated_transport);R_MMU_76009(Platelet_Aggregation_(Plug_Formation));R_MMU_157118(Signaling_by_NOTCH);R_MMU_354192(Integrin_signaling);R_MMU_3769402(Deactivation_of_the_beta_catenin_transactivating_complex);R_MMU_4420097(VEGF…	19.3194	11.9989	12.3293	5.62939	8.71683	9.93687	13.3952	18.7713	13.5704
ENSMUSG00000001739	chr5	136966616	136975858	+	Cldn15	60363	ENSMUST00000111093;ENSMUST00000128391	GO:0005198(structural molecule activity);GO:0005886(plasma membrane);GO:0005923(bicellular tight junction);GO:0006811(ion transport);GO:0007155(cell adhesion);GO:0016020(membrane);GO:0016021(integral component of membrane);GO:0016328(lateral plasma membrane);GO:0016338(calcium-independent cell-cell adhesion via plasma membrane cell-adhesion molecules);GO:0030054(cell junction);GO:0042802(identica…	04514(Cell adhesion molecules (CAMs));04530(Tight junction);04670(Leukocyte transendothelial migration);05160(Hepatitis C);05160(Hepatitis C)	K06087	NA	NA	claudin 15 [Source:MGI Symbol;Acc:MGI:1913103]	protein_coding;processed_transcript	NA	0.0558798	0.0909333	0	0	0.0966642	0.089214	0.0780384	0.235576	0.185029
ENSMUSG00000001741	chr7	83642825	83745726	-	Il16	16170	ENSMUST00000001792;ENSMUST00000145610;ENSMUST00000151047;ENSMUST00000153560;ENSMUST00000156553	GO:0005125(cytokine activity);GO:0005515(protein binding);GO:0005576(extracellular region);GO:0005615(extracellular space);GO:0005634(nucleus);GO:0005737(cytoplasm);GO:0005829(cytosol);GO:0005886(plasma membrane);GO:0006935(chemotaxis);GO:0007165(signal transduction);GO:0016607(nuclear speck);GO:0030595(leukocyte chemotaxis);GO:0032730(positive regulation of interleukin-1 alpha production);GO:003…	04060(Cytokine-cytokine receptor interaction);04060(Cytokine-cytokine receptor interaction)	K22628	NA	NA	interleukin 16 [Source:MGI Symbol;Acc:MGI:1270855]	protein_coding;retained_intron;nonsense_mediated_decay	R_MMU_449147(Signaling_by_Interleukins);R_MMU_449836(Other_interleukin_signaling);R_MMU_168256(Immune_System);R_MMU_1280215(Cytokine_Signaling_in_Immune_system)	0.959251	0.658902	0.622055	0.354244	0.548435	0.494654	0.786434	0.705077	0.819345
ENSMUSG00000001750	chr19	3896050	3907112	-	Tcirg1	27060	ENSMUST00000131327;ENSMUST00000145791;ENSMUST00000126070;ENSMUST00000135070;ENSMUST00000001801;ENSMUST00000122885;ENSMUST00000162688;ENSMUST00000134698;ENSMUST00000126643;ENSMUST00000159824;ENSMUST00000125792;ENSMUST00000127308;ENSMUST00000236590	GO:0000220(vacuolar proton-transporting V-type ATPase, V0 domain);GO:0001503(ossification);GO:0002158(osteoclast proliferation);GO:0002377(immunoglobulin production);GO:0005634(nucleus);GO:0005739(mitochondrion);GO:0005764(lysosome);GO:0005770(late endosome);GO:0005886(plasma membrane);GO:0006811(ion transport);GO:0006874(cellular calcium ion homeostasis);GO:0006915(apoptotic process);GO:0006954(…	00190(Oxidative phosphorylation);04142(Lysosome);04145(Phagosome);04721(Synaptic vesicle cycle);04966(Collecting duct acid secretion);05152(Tuberculosis);05165(Human papillomavirus infection);05323(Rheumatoid arthritis);05323(Rheumatoid arthritis)	K02154	NA	NA	T cell, immune regulator 1, ATPase, H+ transporting, lysosomal V0 protein A3 [Source:MGI Symbol;Acc:MGI:1350931]	retained_intron;protein_coding;nonsense_mediated_decay	R_MMU_1222556(ROS_and_RNS_production_in_phagocytes);R_MMU_2262752(Cellular_responses_to_stress);R_MMU_74752(Signaling_by_Insulin_receptor);R_MMU_9711097(Cellular_response_to_starvation);R_MMU_8953897(Cellular_responses_to_external_stimuli);R_MMU_9639288(Amino_acids_regulate_mTORC1);R_MMU_382551(Transport_of_small_molecules);R_MMU_917977(Transferrin_endocytosis_and_recycling);R_MMU_168256(Immune_S…	12.0076	9.35433	9.91641	5.79236	8.07552	7.66423	9.7651	10.675	10.0153
ENSMUSG00000001751	chr11	101070012	101077672	+	Naglu	27419	ENSMUST00000001802;ENSMUST00000140735	GO:0007040(lysosome organization);GO:0016787(hydrolase activity);GO:0021680(cerebellar Purkinje cell layer development);GO:0042474(middle ear morphogenesis);GO:0045475(locomotor rhythm);GO:0046548(retinal rod cell development);GO:0060119(inner ear receptor cell development);GO:0070062(extracellular exosome);GO:0070062(extracellular exosome)	00531(Glycosaminoglycan degradation);04142(Lysosome);04142(Lysosome)	K01205	EC:3.2.1.50	NA	alpha-N-acetylglucosaminidase (Sanfilippo disease IIIB) [Source:MGI Symbol;Acc:MGI:1351641]	protein_coding;processed_transcript	R_MMU_2024096(HS_GAG_degradation);R_MMU_71387(Metabolism_of_carbohydrates);R_MMU_1430728(Metabolism);R_MMU_1638091(Heparan_sulfate/heparin_(HS_GAG)_metabolism);R_MMU_1630316(Glycosaminoglycan_metabolism)	8.28549	3.19856	3.27253	2.21392	2.63143	2.21891	3.28141	7.26569	2.82583
ENSMUSG00000001755	chr11	101082565	101086619	+	Coasy	71743	ENSMUST00000001806;ENSMUST00000151056;ENSMUST00000107308;ENSMUST00000151686	GO:0000166(nucleotide binding);GO:0003824(catalytic activity);GO:0004140(dephospho-CoA kinase activity);GO:0004595(pantetheine-phosphate adenylyltransferase activity);GO:0005524(ATP binding);GO:0005737(cytoplasm);GO:0005739(mitochondrion);GO:0005759(mitochondrial matrix);GO:0008152(metabolic process);GO:0009058(biosynthetic process);GO:0015937(coenzyme A biosynthetic process);GO:0016301(kinase ac…	00770(Pantothenate and CoA biosynthesis);00770(Pantothenate and CoA biosynthesis)	K02318	2.7.1.24;EC:2.7.7.3	NA	Coenzyme A synthase [Source:MGI Symbol;Acc:MGI:1918993]	protein_coding;processed_transcript	R_MMU_196854(Metabolism_of_vitamins_and_cofactors);R_MMU_1430728(Metabolism);R_MMU_199220(Vitamin_B5_(pantothenate)_metabolism);R_MMU_196783(Coenzyme_A_biosynthesis);R_MMU_196849(Metabolism_of_water_soluble_vitamins_and_cofactors)	7.07502	2.23393	1.83132	1.45779	1.49556	1.36651	2.21001	5.956	2.14027
ENSMUSG00000001761	chr6	29735503	29761365	+	Smo	319757	ENSMUST00000201515;ENSMUST00000001812	GO:0000122(negative regulation of transcription by RNA polymerase II);GO:0001503(ossification);GO:0001570(vasculogenesis);GO:0001649(osteoblast differentiation);GO:0001701(in utero embryonic development);GO:0001708(cell fate specification);GO:0001755(neural crest cell migration);GO:0001947(heart looping);GO:0002052(positive regulation of neuroblast proliferation);GO:0002053(positive regulation of…	04340(Hedgehog signaling pathway);04360(Axon guidance);05200(Pathways in cancer);05205(Proteoglycans in cancer);05217(Basal cell carcinoma);05217(Basal cell carcinoma)	K06226	NA	NA	smoothened, frizzled class receptor [Source:MGI Symbol;Acc:MGI:108075]	retained_intron;protein_coding	R_MMU_5620922(BBSome_mediated_cargo_targeting_to_cilium);R_MMU_5358351(Signaling_by_Hedgehog);R_MMU_5620920(Cargo_trafficking_to_the_periciliary_membrane);R_MMU_5617833(Cilium_Assembly);R_MMU_5610787(Hedgehog_'off'_state);R_MMU_1852241(Organelle_biogenesis_and_maintenance);R_MMU_5635838(Activation_of_SMO);R_MMU_162582(Signal_Transduction);R_MMU_5632684(Hedgehog_'on'_state)	22.0076	16.5406	16.6189	9.95257	12.2611	13.4111	13.4375	17.3436	13.9882
ENSMUSG00000001763	chr6	29694222	29718559	+	Tspan33	232670	ENSMUST00000046750;ENSMUST00000115250;ENSMUST00000137925	GO:0005737(cytoplasm);GO:0005886(plasma membrane);GO:0005887(integral component of plasma membrane);GO:0005912(adherens junction);GO:0009986(cell surface);GO:0016020(membrane);GO:0016021(integral component of membrane);GO:0019899(enzyme binding);GO:0030054(cell junction);GO:0046930(pore complex);GO:0046931(pore complex assembly);GO:0051604(protein maturation);GO:0072659(protein localization to pl…	NA	K17346	NA	NA	tetraspanin 33 [Source:MGI Symbol;Acc:MGI:1919012]	protein_coding;retained_intron	NA	0.388435	0.189303	0.331867	0.287247	0.241453	0.145855	0.172371	0.164911	0.207757
ENSMUSG00000001767	chr2	145917479	145935014	-	Crnkl1	66877	ENSMUST00000001818;ENSMUST00000145425;ENSMUST00000147904	GO:0000245(spliceosomal complex assembly);GO:0000398(mRNA splicing, via spliceosome);GO:0000974(Prp19 complex);GO:0003723(RNA binding);GO:0005515(protein binding);GO:0005634(nucleus);GO:0005681(spliceosomal complex);GO:0006396(RNA processing);GO:0006397(mRNA processing);GO:0008380(RNA splicing);GO:0016607(nuclear speck);GO:0071007(U2-type catalytic step 2 spliceosome);GO:0071013(catalytic step 2 …	03040(Spliceosome);03040(Spliceosome)	K12869	NA	NA	crooked neck pre-mRNA splicing factor 1 [Source:MGI Symbol;Acc:MGI:1914127]	protein_coding;retained_intron	R_MMU_72172(mRNA_Splicing);R_MMU_72203(Processing_of_Capped_Intron_Containing_Pre_mRNA);R_MMU_72163(mRNA_Splicing_Major_Pathway);R_MMU_8953854(Metabolism_of_RNA)	12.1448	11.685	11.2607	10.0421	11.0022	9.16348	11.5568	9.78916	9.77029
ENSMUSG00000001768	chr2	145675215	145887616	+	Rin2	74030	ENSMUST00000231581;ENSMUST00000144661;ENSMUST00000137180;ENSMUST00000142847;ENSMUST00000110005;ENSMUST00000094480;ENSMUST00000147976;ENSMUST00000150449;ENSMUST00000149269;ENSMUST00000145874	GO:0003674(molecular_function);GO:0005096(GTPase activator activity);GO:0005575(cellular_component);GO:0005737(cytoplasm);GO:0006897(endocytosis);GO:0007165(signal transduction);GO:0010595(positive regulation of endothelial cell migration);GO:0043547(positive regulation of GTPase activity);GO:1904906(positive regulation of endothelial cell-matrix adhesion via fibronectin);GO:2001214(positive regu…	NA	NA	NA	NA	Ras and Rab interactor 2 [Source:MGI Symbol;Acc:MGI:1921280]	processed_transcript;protein_coding;nonsense_mediated_decay	R_MMU_5653656(Vesicle_mediated_transport);R_MMU_199991(Membrane_Trafficking);R_MMU_8876198(RAB_GEFs_exchange_GTP_for_GDP_on_RABs);R_MMU_9007101(Rab_regulation_of_trafficking)	10.7874	11.5066	11.1773	16.9825	16.3896	16.1758	16.7912	16.0699	17.8061
ENSMUSG00000001774	chr9	18292125	18317442	+	Chordc1	66917	ENSMUST00000001825;ENSMUST00000216526;ENSMUST00000214441;ENSMUST00000213605;ENSMUST00000216800;ENSMUST00000217083;ENSMUST00000216666;ENSMUST00000215421	GO:0005515(protein binding);GO:0005524(ATP binding);GO:0008270(zinc ion binding);GO:0010824(regulation of centrosome duplication);GO:0043531(ADP binding);GO:0046872(metal ion binding);GO:0051298(centrosome duplication);GO:0051879(Hsp90 protein binding);GO:0061077(chaperone-mediated protein folding);GO:1900034(regulation of cellular response to heat);GO:2000299(negative regulation of Rho-dependent…	NA	K16729	NA	NA	cysteine and histidine-rich domain (CHORD)-containing, zinc-binding protein 1 [Source:MGI Symbol;Acc:MGI:1914167]	protein_coding;retained_intron;nonsense_mediated_decay	NA	13.4216	13.2874	13.4179	11.4332	10.8905	10.0446	11.9576	11.0429	12.0674
ENSMUSG00000001783	chr10	85938637	85957823	-	Rtcb	28088	ENSMUST00000001834;ENSMUST00000139413	GO:0000166(nucleotide binding);GO:0000971(tRNA exon ligation utilizing 2',3' cyclic phosphate of 5'-exon as source of linkage phosphate);GO:0001701(in utero embryonic development);GO:0001890(placenta development);GO:0003972(RNA ligase (ATP) activity);GO:0005525(GTP binding);GO:0005634(nucleus);GO:0005635(nuclear envelope);GO:0005654(nucleoplasm);GO:0005737(cytoplasm);GO:0005789(endoplasmic reticu…	NA	K14415	EC:6.5.1.8	NA	RNA 2',3'-cyclic phosphate and 5'-OH ligase [Source:MGI Symbol;Acc:MGI:106379]	protein_coding;retained_intron	NA	71.9264	75.5118	71.7986	60.9315	61.3805	59.8133	61.6383	59.015	63.9851
ENSMUSG00000001785	chr10	85829494	85889096	+	Pwp1	103136	ENSMUST00000001836;ENSMUST00000219902;ENSMUST00000219626	GO:0005515(protein binding);GO:0005634(nucleus);GO:0005694(chromosome);GO:0005730(nucleolus);GO:0005794(Golgi apparatus);GO:0033140(negative regulation of peptidyl-serine phosphorylation of STAT protein);GO:0034773(histone H4-K20 trimethylation);GO:0042254(ribosome biogenesis);GO:1901838(positive regulation of transcription of nucleolar large rRNA by RNA polymerase I);GO:1990889(H4K20me3 modified…	NA	K14791	NA	NA	PWP1 homolog, endonuclein [Source:MGI Symbol;Acc:MGI:1914735]	protein_coding;retained_intron	NA	11.7348	12.8418	13.614	11.1614	10.5668	10.1271	10.8033	10.2078	10.7983
ENSMUSG00000001786	chr10	86021972	86051873	+	Fbxo7	69754	ENSMUST00000130320;ENSMUST00000147168;ENSMUST00000120344;ENSMUST00000117597;ENSMUST00000134490;ENSMUST00000130383	GO:0000151(ubiquitin ligase complex);GO:0000422(autophagy of mitochondrion);GO:0005515(protein binding);GO:0005634(nucleus);GO:0005654(nucleoplasm);GO:0005737(cytoplasm);GO:0005739(mitochondrion);GO:0005829(cytosol);GO:0006511(ubiquitin-dependent protein catabolic process);GO:0006626(protein targeting to mitochondrion);GO:0010975(regulation of neuron projection development);GO:0016567(protein ubi…	NA	K10293	NA	NA	F-box protein 7 [Source:MGI Symbol;Acc:MGI:1917004]	protein_coding;nonsense_mediated_decay;processed_transcript;retained_intron	R_MMU_8951664(Neddylation);R_MMU_597592(Post_translational_protein_modification);R_MMU_392499(Metabolism_of_proteins);R_MMU_168256(Immune_System);R_MMU_983168(Antigen_processing:_Ubiquitination_&_Proteasome_degradation);R_MMU_1280218(Adaptive_Immune_System);R_MMU_983169(Class_I_MHC_mediated_antigen_processing_&_presentation)	3.79004	4.15658	4.32395	3.83594	3.58075	3.62342	4.01064	3.40846	4.06644
ENSMUSG00000001794	chr7	30186936	30198811	-	Capns1	12336	ENSMUST00000207082;ENSMUST00000001845;ENSMUST00000126116;ENSMUST00000108196;ENSMUST00000148973;ENSMUST00000129761;ENSMUST00000141851;ENSMUST00000146852	GO:0004198(calcium-dependent cysteine-type endopeptidase activity);GO:0005509(calcium ion binding);GO:0005737(cytoplasm);GO:0005829(cytosol);GO:0005886(plasma membrane);GO:0006508(proteolysis);GO:0016020(membrane);GO:0046872(metal ion binding);GO:0046872(metal ion binding)	NA	K08583	NA	NA	calpain, small subunit 1 [Source:MGI Symbol;Acc:MGI:88266]	retained_intron;protein_coding;processed_transcript	NA	74.3718	67.3956	66.7068	54.6527	63.8343	63.6234	62.2992	61.5612	63.6749
ENSMUSG00000001802	chr7	35200027	35215292	-	Lrp3	435965	ENSMUST00000153163;ENSMUST00000122409	GO:0005515(protein binding);GO:0005575(cellular_component);GO:0010628(positive regulation of gene expression);GO:0010629(negative regulation of gene expression);GO:0016020(membrane);GO:0016021(integral component of membrane);GO:0045599(negative regulation of fat cell differentiation);GO:0045669(positive regulation of osteoblast differentiation);GO:0045669(positive regulation of osteoblast differe…	NA	K20050	NA	NA	low density lipoprotein receptor-related protein 3 [Source:MGI Symbol;Acc:MGI:3584516]	processed_transcript;protein_coding	NA	0	0	0.0151904	0	0	0.00803603	0.0103472	0	0
ENSMUSG00000001827	chr7	101858331	101870788	-	Folr1	14275	ENSMUST00000106981;ENSMUST00000106985;ENSMUST00000140068;ENSMUST00000150184	GO:0001947(heart looping);GO:0003147(neural crest cell migration involved in heart formation);GO:0003253(cardiac neural crest cell migration involved in outflow tract morphogenesis);GO:0005542(folic acid binding);GO:0005576(extracellular region);GO:0005634(nucleus);GO:0005768(endosome);GO:0005886(plasma membrane);GO:0005903(brush border);GO:0006620(posttranslational protein targeting to endoplasm…	01523(Antifolate resistance);04144(Endocytosis);04144(Endocytosis)	K13649	NA	NA	folate receptor 1 (adult) [Source:MGI Symbol;Acc:MGI:95568]	protein_coding	R_MMU_5653656(Vesicle_mediated_transport);R_MMU_5694530(Cargo_concentration_in_the_ER);R_MMU_199977(ER_to_Golgi_Anterograde_Transport);R_MMU_948021(Transport_to_the_Golgi_and_subsequent_modification);R_MMU_597592(Post_translational_protein_modification);R_MMU_392499(Metabolism_of_proteins);R_MMU_446203(Asparagine_N_linked_glycosylation);R_MMU_204005(COPII_mediated_vesicle_transport);R_MMU_199991(…	0.296991	0.186779	0.138369	0.112582	0.0656987	0.142384	0.139659	0.0827139	0.187081
ENSMUSG00000001829	chr7	101663633	101790168	+	Clpb	20480	ENSMUST00000137214;ENSMUST00000001884;ENSMUST00000106998;ENSMUST00000142803;ENSMUST00000209579;ENSMUST00000123870;ENSMUST00000150355;ENSMUST00000136193;ENSMUST00000150832	GO:0000166(nucleotide binding);GO:0005515(protein binding);GO:0005524(ATP binding);GO:0005739(mitochondrion);GO:0005758(mitochondrial intermembrane space);GO:0016787(hydrolase activity);GO:0034605(cellular response to heat);GO:0039529(RIG-I signaling pathway);GO:0140374(antiviral innate immune response);GO:0140374(antiviral innate immune response)	04213(Longevity regulating pathway - multiple species);04213(Longevity regulating pathway - multiple species)	K03695	NA	NA	ClpB caseinolytic peptidase B [Source:MGI Symbol;Acc:MGI:1100517]	retained_intron;protein_coding;nonsense_mediated_decay;processed_transcript	NA	3.47303	2.96906	3.38143	2.1933	2.2139	1.97458	2.21654	2.47716	2.27525
ENSMUSG00000001833	chr9	25252439	25308571	+	Septin7	235072	ENSMUST00000115272;ENSMUST00000165594;ENSMUST00000215692;ENSMUST00000215721;ENSMUST00000213980;ENSMUST00000217598;ENSMUST00000214911;ENSMUST00000214520;ENSMUST00000213435;ENSMUST00000214360	GO:0000166(nucleotide binding);GO:0000775(chromosome, centromeric region);GO:0000776(kinetochore);GO:0000777(condensed chromosome kinetochore);GO:0005525(GTP binding);GO:0005694(chromosome);GO:0005819(spindle);GO:0005856(cytoskeleton);GO:0005929(cilium);GO:0007283(spermatogenesis);GO:0030496(midbody);GO:0031105(septin complex);GO:0031514(motile cilium);GO:0032154(cleavage furrow);GO:0032154(cleav…	NA	K16944	NA	NA	septin 7 [Source:MGI Symbol;Acc:MGI:1335094]	protein_coding;processed_transcript;retained_intron	R_MMU_5683057(MAPK_family_signaling_cascades);R_MMU_162582(Signal_Transduction);R_MMU_5687128(MAPK6/MAPK4_signaling)	18.1482	22.106	22.009	21.9314	20.5161	20.2067	18.9926	16.8964	20.3691
ENSMUSG00000001844	chr5	143316489	143329256	-	Zdhhc4	72881	ENSMUST00000001900;ENSMUST00000159813;ENSMUST00000161915;ENSMUST00000162287;ENSMUST00000159941;ENSMUST00000162941;ENSMUST00000162358;ENSMUST00000161333;ENSMUST00000162066;ENSMUST00000159718;ENSMUST00000162284;ENSMUST00000160061;ENSMUST00000161199	GO:0000139(Golgi membrane);GO:0005783(endoplasmic reticulum);GO:0005789(endoplasmic reticulum membrane);GO:0005794(Golgi apparatus);GO:0005886(plasma membrane);GO:0006612(protein targeting to membrane);GO:0016020(membrane);GO:0016021(integral component of membrane);GO:0016409(palmitoyltransferase activity);GO:0016740(transferase activity);GO:0016746(transferase activity, transferring acyl groups)…	NA	K20003	EC:2.3.1.225	NA	zinc finger, DHHC domain containing 4 [Source:MGI Symbol;Acc:MGI:1920131]	protein_coding;nonsense_mediated_decay;processed_transcript;retained_intron	NA	11.7143	7.38741	6.89002	3.43375	4.72985	5.16321	8.05201	10.2863	8.40026
ENSMUSG00000001847	chr5	143503634	143528036	-	Rac1	19353	ENSMUST00000080537;ENSMUST00000100489;ENSMUST00000145709;ENSMUST00000131513	GO:0000139(Golgi membrane);GO:0000166(nucleotide binding);GO:0000242(pericentriolar material);GO:0001764(neuron migration);GO:0001891(phagocytic cup);GO:0001934(positive regulation of protein phosphorylation);GO:0002093(auditory receptor cell morphogenesis);GO:0002551(mast cell chemotaxis);GO:0003382(epithelial cell morphogenesis);GO:0003924(GTPase activity);GO:0005515(protein binding);GO:0005525…	04010(MAPK signaling pathway);04014(Ras signaling pathway);04015(Rap1 signaling pathway);04024(cAMP signaling pathway);04062(Chemokine signaling pathway);04071(Sphingolipid signaling pathway);04145(Phagosome);04151(PI3K-Akt signaling pathway);04310(Wnt signaling pathway);04360(Axon guidance);04370(VEGF signaling pathway);04380(Osteoclast differentiation);04510(Focal adhesion);04520(Adherens junct…	K04392	NA	NA	Rac family small GTPase 1 [Source:MGI Symbol;Acc:MGI:97845]	protein_coding;processed_transcript	R_MMU_204998(Cell_death_signalling_via_NRAGE,_NRIF_and_NADE);R_MMU_73887(Death_Receptor_Signalling);R_MMU_2424491(DAP12_signaling);R_MMU_5663213(RHO_GTPases_Activate_WASPs_and_WAVEs);R_MMU_114604(GPVI_mediated_activation_cascade);R_MMU_373760(L1CAM_interactions);R_MMU_2029480(Fcgamma_receptor_(FCGR)_dependent_phagocytosis);R_MMU_9012999(RHO_GTPase_cycle);R_MMU_5683057(MAPK_family_signaling_cascad…	102.69	123.844	119.294	216.189	196.202	196.019	203.471	188.404	206.341
ENSMUSG00000001855	chr2	31974436	32053975	+	Nup214	227720	ENSMUST00000065398;ENSMUST00000130975;ENSMUST00000129496;ENSMUST00000153096;ENSMUST00000130185;ENSMUST00000123062;ENSMUST00000138012;ENSMUST00000152791;ENSMUST00000146138;ENSMUST00000124455	GO:0000278(mitotic cell cycle);GO:0005049(nuclear export signal receptor activity);GO:0005515(protein binding);GO:0005634(nucleus);GO:0005635(nuclear envelope);GO:0005643(nuclear pore);GO:0006405(RNA export from nucleus);GO:0006406(mRNA export from nucleus);GO:0006606(protein import into nucleus);GO:0006611(protein export from nucleus);GO:0008139(nuclear localization sequence binding);GO:0015031(…	03013(RNA transport);03013(RNA transport)	K14317	NA	NA	nucleoporin 214 [Source:MGI Symbol;Acc:MGI:1095411]	protein_coding;retained_intron;processed_transcript	R_MMU_3301854(Nuclear_Pore_Complex_(NPC)_Disassembly);R_MMU_3371453(Regulation_of_HSF1_mediated_heat_shock_response);R_MMU_4551638(SUMOylation_of_chromatin_organization_proteins);R_MMU_72203(Processing_of_Capped_Intron_Containing_Pre_mRNA);R_MMU_450520(HuR_(ELAVL1)_binds_and_stabilizes_mRNA);R_MMU_71387(Metabolism_of_carbohydrates);R_MMU_1430728(Metabolism);R_MMU_211000(Gene_Silencing_by_RNA);R_M…	7.42339	5.20233	5.61301	3.13575	4.08212	4.60701	4.25242	6.55403	4.65379
ENSMUSG00000001864	chr2	31950139	31973442	+	Aif1l	108897	ENSMUST00000001920;ENSMUST00000138833;ENSMUST00000156743;ENSMUST00000156564;ENSMUST00000145137	GO:0003779(actin binding);GO:0005509(calcium ion binding);GO:0005737(cytoplasm);GO:0005856(cytoskeleton);GO:0005884(actin filament);GO:0005886(plasma membrane);GO:0005925(focal adhesion);GO:0015629(actin cytoskeleton);GO:0016020(membrane);GO:0032587(ruffle membrane);GO:0032991(protein-containing complex);GO:0042995(cell projection);GO:0046872(metal ion binding);GO:0051015(actin filament binding);…	NA	K18617	NA	NA	allograft inflammatory factor 1-like [Source:MGI Symbol;Acc:MGI:1919598]	protein_coding;retained_intron;processed_transcript	NA	1.33352	1.14724	1.60085	1.48537	1.21264	1.13745	0.844263	0.910427	0.979532
ENSMUSG00000001865	chr3	20215620	20242181	-	Cpa3	12873	ENSMUST00000001921	GO:0002002(regulation of angiotensin levels in blood);GO:0004180(carboxypeptidase activity);GO:0004181(metallocarboxypeptidase activity);GO:0005615(extracellular space);GO:0006508(proteolysis);GO:0008233(peptidase activity);GO:0008237(metallopeptidase activity);GO:0008270(zinc ion binding);GO:0016787(hydrolase activity);GO:0030133(transport vesicle);GO:0031410(cytoplasmic vesicle);GO:0046872(meta…	04614(Renin-angiotensin system);04972(Pancreatic secretion);04974(Protein digestion and absorption)	K08780	EC:3.4.17.1	NA	carboxypeptidase A3, mast cell [Source:MGI Symbol;Acc:MGI:88479]	protein_coding	R_MMU_2980736(Peptide_hormone_metabolism);R_MMU_392499(Metabolism_of_proteins);R_MMU_2022377(Metabolism_of_Angiotensinogen_to_Angiotensins)	0	0	0.00285311	0.0188914	0	0	0	0	0
ENSMUSG00000001870	chr17	75005568	75392512	+	Ltbp1	268977	ENSMUST00000001927;ENSMUST00000146839;ENSMUST00000135447;ENSMUST00000112516;ENSMUST00000112514;ENSMUST00000127458;ENSMUST00000135750	GO:0001527(microfibril);GO:0003281(ventricular septum development);GO:0005201(extracellular matrix structural constituent);GO:0005509(calcium ion binding);GO:0005576(extracellular region);GO:0005737(cytoplasm);GO:0005739(mitochondrion);GO:0007179(transforming growth factor beta receptor signaling pathway);GO:0019838(growth factor binding);GO:0030425(dendrite);GO:0031012(extracellular matrix);GO:0…	04350(TGF-beta signaling pathway);04350(TGF-beta signaling pathway)	K19559	NA	NA	latent transforming growth factor beta binding protein 1 [Source:MGI Symbol;Acc:MGI:109151]	protein_coding;processed_transcript;retained_intron	R_MMU_2129379(Molecules_associated_with_elastic_fibres);R_MMU_8957275(Post_translational_protein_phosphorylation);R_MMU_1474244(Extracellular_matrix_organization);R_MMU_597592(Post_translational_protein_modification);R_MMU_392499(Metabolism_of_proteins);R_MMU_1566948(Elastic_fibre_formation);R_MMU_381426(Regulation_of_Insulin_like_Growth_Factor_(IGF)_transport_and_uptake_by_Insulin_like_Growth_Fa…	21.4415	22.5429	22.7311	30.2341	29.4904	29.5384	26.7499	26.8444	27.4336
ENSMUSG00000001891	chr11	21321138	21371201	-	Ugp2	216558	ENSMUST00000102875;ENSMUST00000060895;ENSMUST00000143890	GO:0003983(UTP:glucose-1-phosphate uridylyltransferase activity);GO:0005536(glucose binding);GO:0005737(cytoplasm);GO:0005977(glycogen metabolic process);GO:0005978(glycogen biosynthetic process);GO:0006011(UDP-glucose metabolic process);GO:0007420(brain development);GO:0016740(transferase activity);GO:0016779(nucleotidyltransferase activity);GO:0019255(glucose 1-phosphate metabolic process);GO:0…	00040(Pentose and glucuronate interconversions);00052(Galactose metabolism);00500(Starch and sucrose metabolism);00520(Amino sugar and nucleotide sugar metabolism);00520(Amino sugar and nucleotide sugar metabolism)	K00963	EC:2.7.7.9	NA	UDP-glucose pyrophosphorylase 2 [Source:MGI Symbol;Acc:MGI:2183447]	protein_coding;processed_transcript	R_MMU_173599(Formation_of_the_active_cofactor,_UDP_glucuronate);R_MMU_156588(Glucuronidation);R_MMU_8982491(Glycogen_metabolism);R_MMU_71387(Metabolism_of_carbohydrates);R_MMU_1430728(Metabolism);R_MMU_156580(Phase_II_Conjugation_of_compounds);R_MMU_3322077(Glycogen_synthesis);R_MMU_211859(Biological_oxidations)	39.1833	42.3969	42.4172	50.3021	43.8341	44.4467	39.5734	36.2317	42.2458
ENSMUSG00000001901	chr11	106008124	106034549	+	Kcnh6	192775	ENSMUST00000001965	GO:0005216(ion channel activity);GO:0005242(inward rectifier potassium channel activity);GO:0005244(voltage-gated ion channel activity);GO:0005249(voltage-gated potassium channel activity);GO:0005267(potassium channel activity);GO:0005887(integral component of plasma membrane);GO:0006811(ion transport);GO:0006813(potassium ion transport);GO:0016020(membrane);GO:0016021(integral component of membr…	NA	K04909	NA	NA	potassium voltage-gated channel, subfamily H (eag-related), member 6 [Source:MGI Symbol;Acc:MGI:2684139]	protein_coding	R_MMU_112316(Neuronal_System);R_MMU_1296072(Voltage_gated_Potassium_channels);R_MMU_1296071(Potassium_Channels)	0	0	0.0286968	0	0	0.0309953	0	0.0109999	0
ENSMUSG00000001909	chr8	84686307	84699808	+	Trmt1	212528	ENSMUST00000175980;ENSMUST00000176914;ENSMUST00000177531;ENSMUST00000001974;ENSMUST00000109767;ENSMUST00000109768;ENSMUST00000131700;ENSMUST00000152301;ENSMUST00000127915;ENSMUST00000137953;ENSMUST00000177364;ENSMUST00000143427;ENSMUST00000177423;ENSMUST00000077990;ENSMUST00000175784;ENSMUST00000177286;ENSMUST00000128022;ENSMUST00000148118;ENSMUST00000138300;ENSMUST00000175884;ENSMUST00000175704;…	GO:0000049(tRNA binding);GO:0003723(RNA binding);GO:0004809(tRNA (guanine-N2-)-methyltransferase activity);GO:0008033(tRNA processing);GO:0008168(methyltransferase activity);GO:0016740(transferase activity);GO:0030488(tRNA methylation);GO:0032259(methylation);GO:0046872(metal ion binding);GO:0046872(metal ion binding)	NA	K00555	2.1.1.216;EC:2.1.1.215	NA	tRNA methyltransferase 1 [Source:MGI Symbol;Acc:MGI:1289155]	retained_intron;processed_transcript;protein_coding;nonsense_mediated_decay	NA	3.53798	1.45161	1.32667	0.886722	0.895828	0.840328	1.52019	2.85874	1.6293
ENSMUSG00000001910	chr8	84670479	84687902	-	Nacc1	66830	ENSMUST00000001975;ENSMUST00000238434;ENSMUST00000238301;ENSMUST00000238687	GO:0000978(RNA polymerase II cis-regulatory region sequence-specific DNA binding);GO:0003700(DNA-binding transcription factor activity);GO:0005515(protein binding);GO:0005634(nucleus);GO:0005654(nucleoplasm);GO:0005737(cytoplasm);GO:0006357(regulation of transcription by RNA polymerase II);GO:0008284(positive regulation of cell population proliferation);GO:0030054(cell junction);GO:0043231(intrac…	NA	NA	NA	NA	nucleus accumbens associated 1, BEN and BTB (POZ) domain containing [Source:MGI Symbol;Acc:MGI:1914080]	protein_coding	NA	18.809	11.8025	12.6195	5.32859	8.73786	8.73407	12.2467	18.2383	10.3077
ENSMUSG00000001911	chr8	84699876	84800140	-	Nfix	18032	ENSMUST00000148644;ENSMUST00000109764;ENSMUST00000076715;ENSMUST00000099070;ENSMUST00000109762;ENSMUST00000132236	GO:0000122(negative regulation of transcription by RNA polymerase II);GO:0000977(RNA polymerase II regulatory region sequence-specific DNA binding);GO:0000981(DNA-binding transcription factor activity, RNA polymerase II-specific);GO:0001228(DNA-binding transcription activator activity, RNA polymerase II-specific);GO:0003677(DNA binding);GO:0003700(DNA-binding transcription factor activity);GO:000…	NA	K09171	NA	CTF/NFI	nuclear factor I/X [Source:MGI Symbol;Acc:MGI:97311]	processed_transcript;protein_coding;retained_intron	NA	26.755	12.55	12.8464	13.3577	14.1611	14.5445	14.9482	27.9288	14.3136
ENSMUSG00000001918	chr7	16781340	16798274	+	Slc1a5	20514	ENSMUST00000108496;ENSMUST00000127401;ENSMUST00000206444;ENSMUST00000135817;ENSMUST00000131664;ENSMUST00000147814;ENSMUST00000134407;ENSMUST00000141349	GO:0005886(plasma membrane);GO:0006868(glutamine transport);GO:0010585(glutamine secretion);GO:0015183(L-aspartate transmembrane transporter activity);GO:0015186(L-glutamine transmembrane transporter activity);GO:0015194(L-serine transmembrane transporter activity);GO:0015293(symporter activity);GO:0015825(L-serine transport);GO:0016020(membrane);GO:0016021(integral component of membrane);GO:0070…	04974(Protein digestion and absorption);05230(Central carbon metabolism in cancer);05230(Central carbon metabolism in cancer)	K05616	NA	NA	solute carrier family 1 (neutral amino acid transporter), member 5 [Source:MGI Symbol;Acc:MGI:105305]	protein_coding;retained_intron;processed_transcript	R_MMU_9013423(RAC3_GTPase_cycle);R_MMU_9012999(RHO_GTPase_cycle);R_MMU_425393(Transport_of_inorganic_cations/anions_and_amino_acids/oligopeptides);R_MMU_425407(SLC_mediated_transmembrane_transport);R_MMU_382551(Transport_of_small_molecules);R_MMU_9716542(Signaling_by_Rho_GTPases,_Miro_GTPases_and_RHOBTB3);R_MMU_194315(Signaling_by_Rho_GTPases);R_MMU_352230(Amino_acid_transport_across_the_plasma_m…	14.4629	12.3765	13.7136	9.56914	10.6738	11.1113	11.1358	13.6936	11.8215
ENSMUSG00000001924	X	20658326	20683179	+	Uba1	22201	ENSMUST00000089217;ENSMUST00000152235;ENSMUST00000001989;ENSMUST00000137892;ENSMUST00000136915	GO:0000166(nucleotide binding);GO:0000792(heterochromatin);GO:0004839(ubiquitin activating enzyme activity);GO:0005515(protein binding);GO:0005524(ATP binding);GO:0005634(nucleus);GO:0005654(nucleoplasm);GO:0005737(cytoplasm);GO:0005739(mitochondrion);GO:0005765(lysosomal membrane);GO:0005829(cytosol);GO:0006464(cellular protein modification process);GO:0006511(ubiquitin-dependent protein catabol…	04120(Ubiquitin mediated proteolysis);05012(Parkinson disease);05012(Parkinson disease)	K03178	EC:6.2.1.45	NA	ubiquitin-like modifier activating enzyme 1 [Source:MGI Symbol;Acc:MGI:98890]	protein_coding;processed_transcript	R_MMU_8852135(Protein_ubiquitination);R_MMU_597592(Post_translational_protein_modification);R_MMU_392499(Metabolism_of_proteins);R_MMU_168256(Immune_System);R_MMU_8866652(Synthesis_of_active_ubiquitin:_roles_of_E1_and_E2_enzymes);R_MMU_983168(Antigen_processing:_Ubiquitination_&_Proteasome_degradation);R_MMU_1280218(Adaptive_Immune_System);R_MMU_983169(Class_I_MHC_mediated_antigen_processing_&_pr…	40.9849	42.2121	42.9688	36.6235	37.5434	40.1166	37.2651	38.6873	40.2022
ENSMUSG00000001930	chr6	125546774	125686679	+	Vwf	22371	ENSMUST00000100941;ENSMUST00000112254;ENSMUST00000112253;ENSMUST00000126709;ENSMUST00000139678;ENSMUST00000141521;ENSMUST00000129436;ENSMUST00000146264	GO:0002020(protease binding);GO:0005178(integrin binding);GO:0005515(protein binding);GO:0005518(collagen binding);GO:0005576(extracellular region);GO:0005783(endoplasmic reticulum);GO:0007155(cell adhesion);GO:0007596(blood coagulation);GO:0007599(hemostasis);GO:0019865(immunoglobulin binding);GO:0030168(platelet activation);GO:0031589(cell-substrate adhesion);GO:0033093(Weibel-Palade body);GO:0…	04151(PI3K-Akt signaling pathway);04510(Focal adhesion);04512(ECM-receptor interaction);04610(Complement and coagulation cascades);04611(Platelet activation);05165(Human papillomavirus infection);05165(Human papillomavirus infection)	K03900	NA	NA	Von Willebrand factor [Source:MGI Symbol;Acc:MGI:98941]	protein_coding;processed_transcript;retained_intron	R_MMU_76009(Platelet_Aggregation_(Plug_Formation));R_MMU_354192(Integrin_signaling);R_MMU_5683057(MAPK_family_signaling_cascades);R_MMU_430116(GP1b_IX_V_activation_signalling);R_MMU_5673001(RAF/MAP_kinase_cascade);R_MMU_109582(Hemostasis);R_MMU_140837(Intrinsic_Pathway_of_Fibrin_Clot_Formation);R_MMU_354194(GRB2:SOS_provides_linkage_to_MAPK_signaling_for_Integrins);R_MMU_1474244(Extracellular_mat…	0.0986917	0.024736	0.141023	0.0274958	0.0349563	0.132284	0.0186507	0.113845	0.166076
ENSMUSG00000001942	chr9	37555698	37649655	+	Siae	22619	ENSMUST00000213126;ENSMUST00000215829;ENSMUST00000215678;ENSMUST00000215474;ENSMUST00000217567;ENSMUST00000002007;ENSMUST00000213964	GO:0001681(sialate O-acetylesterase activity);GO:0002682(regulation of immune system process);GO:0005737(cytoplasm);GO:0005764(lysosome);GO:0005975(carbohydrate metabolic process);GO:0016787(hydrolase activity);GO:0052689(carboxylic ester hydrolase activity);GO:0052689(carboxylic ester hydrolase activity)	NA	K05970	EC:3.1.1.53	NA	sialic acid acetylesterase [Source:MGI Symbol;Acc:MGI:104803]	protein_coding;retained_intron	NA	5.51218	6.86111	7.4725	6.41795	5.99902	6.08845	5.0894	4.87561	5.62
ENSMUSG00000001943	chr9	37539255	37544201	+	Vsig2	57276	ENSMUST00000002008;ENSMUST00000213699	GO:0003674(molecular_function);GO:0005887(integral component of plasma membrane);GO:0008150(biological_process);GO:0016020(membrane);GO:0016021(integral component of membrane);GO:0016021(integral component of membrane)	NA	NA	NA	NA	V-set and immunoglobulin domain containing 2 [Source:MGI Symbol;Acc:MGI:1928009]	protein_coding	NA	0	0	0.0326963	0	0	0	0	0	0.0292474
ENSMUSG00000001946	chr9	37528078	37538319	+	Esam	69524	ENSMUST00000002011;ENSMUST00000123198;ENSMUST00000131832	GO:0005886(plasma membrane);GO:0005911(cell-cell junction);GO:0005912(adherens junction);GO:0005923(bicellular tight junction);GO:0007155(cell adhesion);GO:0007156(homophilic cell adhesion via plasma membrane adhesion molecules);GO:0016020(membrane);GO:0016021(integral component of membrane);GO:0016338(calcium-independent cell-cell adhesion via plasma membrane cell-adhesion molecules);GO:0030054(…	04514(Cell adhesion molecules (CAMs));04670(Leukocyte transendothelial migration);04670(Leukocyte transendothelial migration)	K06787	NA	NA	endothelial cell-specific adhesion molecule [Source:MGI Symbol;Acc:MGI:1916774]	protein_coding;retained_intron	R_MMU_109582(Hemostasis);R_MMU_202733(Cell_surface_interactions_at_the_vascular_wall)	0.0486858	0	0.243413	0.0358578	0.0108439	0.200085	0	0.0841984	0.204938
ENSMUSG00000001948	chr9	37603290	37613722	-	Spa17	20686	ENSMUST00000002013;ENSMUST00000214786;ENSMUST00000215336	GO:0005515(protein binding);GO:0005516(calmodulin binding);GO:0005737(cytoplasm);GO:0005929(cilium);GO:0007339(binding of sperm to zona pellucida);GO:0009897(external side of plasma membrane);GO:0016020(membrane);GO:0031514(motile cilium);GO:0035686(sperm fibrous sheath);GO:0097228(sperm principal piece);GO:0097228(sperm principal piece)	NA	NA	NA	NA	sperm autoantigenic protein 17 [Source:MGI Symbol;Acc:MGI:1333778]	protein_coding;retained_intron	NA	1.01433	0.876159	1.32064	1.249	0.896949	1.04775	1.13174	0.74061	0.532231
ENSMUSG00000001962	X	74313033	74320149	+	Fam50a	108160	ENSMUST00000114160;ENSMUST00000138242;ENSMUST00000149312	GO:0005634(nucleus);GO:0005654(nucleoplasm);GO:0006325(chromatin organization);GO:0006325(chromatin organization)	NA	K13119	NA	NA	family with sequence similarity 50, member A [Source:MGI Symbol;Acc:MGI:1351626]	protein_coding;retained_intron	NA	25.8057	25.1399	25.327	22.224	19.6431	18.1321	20.0923	19.3566	20.9629
ENSMUSG00000001964	X	74254687	74261548	+	Emd	13726	ENSMUST00000002029;ENSMUST00000129516;ENSMUST00000119197;ENSMUST00000088313	GO:0003779(actin binding);GO:0005515(protein binding);GO:0005634(nucleus);GO:0005635(nuclear envelope);GO:0005637(nuclear inner membrane);GO:0005640(nuclear outer membrane);GO:0005652(nuclear lamina);GO:0005654(nucleoplasm);GO:0005737(cytoplasm);GO:0005783(endoplasmic reticulum);GO:0005819(spindle);GO:0005874(microtubule);GO:0016020(membrane);GO:0016021(integral component of membrane);GO:0031616(…	05410(Hypertrophic cardiomyopathy (HCM));05412(Arrhythmogenic right ventricular cardiomyopathy (ARVC));05414(Dilated cardiomyopathy (DCM));05414(Dilated cardiomyopathy (DCM))	K12569	NA	NA	emerin [Source:MGI Symbol;Acc:MGI:108117]	protein_coding;processed_transcript	R_MMU_4419969(Depolymerisation_of_the_Nuclear_Lamina);R_MMU_9013405(RHOD_GTPase_cycle);R_MMU_9013423(RAC3_GTPase_cycle);R_MMU_9012999(RHO_GTPase_cycle);R_MMU_9609507(Protein_localization);R_MMU_9013404(RAC2_GTPase_cycle);R_MMU_1640170(Cell_Cycle);R_MMU_69278(Cell_Cycle,_Mitotic);R_MMU_2980766(Nuclear_Envelope_Breakdown);R_MMU_9609523(Insertion_of_tail_anchored_proteins_into_the_endoplasmic_reticu…	20.0602	19.814	19.0558	16.5516	17.5594	16.9449	15.7136	17.9291	14.6344
ENSMUSG00000001983	chr11	106066061	106073612	+	Taco1	70207	ENSMUST00000002048	GO:0003729(mRNA binding);GO:0005515(protein binding);GO:0005739(mitochondrion);GO:0006417(regulation of translation);GO:0019843(rRNA binding);GO:0033617(mitochondrial respiratory chain complex IV assembly);GO:0061743(motor learning);GO:0070129(regulation of mitochondrial translation);GO:0097177(mitochondrial ribosome binding);GO:1904959(regulation of cytochrome-c oxidase activity)	NA	K18189	NA	NA	translational activator of mitochondrially encoded cytochrome c oxidase I [Source:MGI Symbol;Acc:MGI:1917457]	protein_coding	R_MMU_9711123(Cellular_response_to_chemical_stress);R_MMU_1430728(Metabolism);R_MMU_2262752(Cellular_responses_to_stress);R_MMU_73857(RNA_Polymerase_II_Transcription);R_MMU_212436(Generic_Transcription_Pathway);R_MMU_8953897(Cellular_responses_to_external_stimuli);R_MMU_3700989(Transcriptional_Regulation_by_TP53);R_MMU_5628897(TP53_Regulates_Metabolic_Genes);R_MMU_9707564(Cytoprotection_by_HMOX1)…	4.10647	5.53051	4.52792	6.31995	5.18308	4.76564	6.0217	5.85356	6.08744
ENSMUSG00000001985	chr4	125490700	125714173	+	Grik3	14807	ENSMUST00000030676	GO:0001640(adenylate cyclase inhibiting G protein-coupled glutamate receptor activity);GO:0004970(ionotropic glutamate receptor activity);GO:0005216(ion channel activity);GO:0005515(protein binding);GO:0005886(plasma membrane);GO:0005887(integral component of plasma membrane);GO:0006811(ion transport);GO:0007196(adenylate cyclase-inhibiting G protein-coupled glutamate receptor signaling pathway);…	04080(Neuroactive ligand-receptor interaction);04724(Glutamatergic synapse)	K05203	NA	NA	glutamate receptor, ionotropic, kainate 3 [Source:MGI Symbol;Acc:MGI:95816]	protein_coding	R_MMU_112315(Transmission_across_Chemical_Synapses);R_MMU_451308(Activation_of_Ca_permeable_Kainate_Receptor);R_MMU_500657(Presynaptic_function_of_Kainate_receptors);R_MMU_451306(Ionotropic_activity_of_kainate_receptors);R_MMU_112314(Neurotransmitter_receptors_and_postsynaptic_signal_transmission);R_MMU_451326(Activation_of_kainate_receptors_upon_glutamate_binding);R_MMU_112316(Neuronal_System)	0.020982	0.007356	0.013635	0	0.014052	0.004086	0.007384	0.021609	0
ENSMUSG00000001986	X	41400854	41676592	+	Gria3	53623	ENSMUST00000128197;ENSMUST00000115103;ENSMUST00000076349;ENSMUST00000156721;ENSMUST00000139965;ENSMUST00000148212;ENSMUST00000165288;ENSMUST00000124169;ENSMUST00000126843	GO:0001540(amyloid-beta binding);GO:0001919(regulation of receptor recycling);GO:0004970(ionotropic glutamate receptor activity);GO:0004971(AMPA glutamate receptor activity);GO:0005216(ion channel activity);GO:0005515(protein binding);GO:0005886(plasma membrane);GO:0006811(ion transport);GO:0014069(postsynaptic density);GO:0015276(ligand-gated ion channel activity);GO:0016020(membrane);GO:0016021…	04024(cAMP signaling pathway);04080(Neuroactive ligand-receptor interaction);04713(Circadian entrainment);04723(Retrograde endocannabinoid signaling);04724(Glutamatergic synapse);04728(Dopaminergic synapse);04730(Long-term depression);05031(Amphetamine addiction);05033(Nicotine addiction);05202(Transcriptional misregulation in cancer);05202(Transcriptional misregulation in cancer)	K05199	NA	NA	glutamate receptor, ionotropic, AMPA3 (alpha 3) [Source:MGI Symbol;Acc:MGI:95810]	retained_intron;protein_coding;nonsense_mediated_decay	R_MMU_6794362(Protein_protein_interactions_at_synapses);R_MMU_112315(Transmission_across_Chemical_Synapses);R_MMU_399721(Glutamate_binding,_activation_of_AMPA_receptors_and_synaptic_plasticity);R_MMU_416993(Trafficking_of_GluR2_containing_AMPA_receptors);R_MMU_399710(Activation_of_AMPA_receptors);R_MMU_399719(Trafficking_of_AMPA_receptors);R_MMU_442755(Activation_of_NMDA_receptors_and_postsynapti…	8.73781	10.869	10.8906	20.3529	19.8114	19.175	14.7274	13.5927	14.6277
ENSMUSG00000001988	chr7	16455721	16477728	-	Npas1	18142	ENSMUST00000210748;ENSMUST00000002053	GO:0000122(negative regulation of transcription by RNA polymerase II);GO:0000981(DNA-binding transcription factor activity, RNA polymerase II-specific);GO:0001964(startle response);GO:0003677(DNA binding);GO:0005515(protein binding);GO:0005634(nucleus);GO:0006355(regulation of transcription, DNA-templated);GO:0006357(regulation of transcription by RNA polymerase II);GO:0042711(maternal behavior);…	NA	K09098	NA	bHLH	neuronal PAS domain protein 1 [Source:MGI Symbol;Acc:MGI:109205]	protein_coding	NA	0.0166798	0	0	0	0.00753358	0	0	0	0.0388756
ENSMUSG00000001995	chr8	125418063	125569756	-	Sipa1l2	244668	ENSMUST00000212987	GO:0003674(molecular_function);GO:0005096(GTPase activator activity);GO:0005515(protein binding);GO:0005575(cellular_component);GO:0008150(biological_process);GO:0043547(positive regulation of GTPase activity);GO:0051056(regulation of small GTPase mediated signal transduction)	04015(Rap1 signaling pathway)	K17702	NA	NA	signal-induced proliferation-associated 1 like 2 [Source:MGI Symbol;Acc:MGI:2676970]	protein_coding	NA	0.0352552	0.0188394	0.0456293	0.00704756	0.019037	0.066788	0.0291586	0.0194627	0.028424
ENSMUSG00000001998	chr2	127008717	127067909	+	Ap4e1	108011	ENSMUST00000149254;ENSMUST00000129859;ENSMUST00000110394;ENSMUST00000002063;ENSMUST00000110393;ENSMUST00000177372;ENSMUST00000142740	GO:0005515(protein binding);GO:0005794(Golgi apparatus);GO:0005802(trans-Golgi network);GO:0006886(intracellular protein transport);GO:0006898(receptor-mediated endocytosis);GO:0015031(protein transport);GO:0016020(membrane);GO:0016192(vesicle-mediated transport);GO:0030117(membrane coat);GO:0030124(AP-4 adaptor complex);GO:0140312(cargo adaptor activity);GO:0140312(cargo adaptor activity)	04142(Lysosome);04142(Lysosome)	K12400	NA	NA	adaptor-related protein complex AP-4, epsilon 1 [Source:MGI Symbol;Acc:MGI:1336993]	retained_intron;protein_coding;nonsense_mediated_decay	R_MMU_432720(Lysosome_Vesicle_Biogenesis);R_MMU_5653656(Vesicle_mediated_transport);R_MMU_432722(Golgi_Associated_Vesicle_Biogenesis);R_MMU_199991(Membrane_Trafficking);R_MMU_199992(trans_Golgi_Network_Vesicle_Budding)	2.88382	3.08951	3.21761	3.27189	2.83133	2.98231	3.22088	2.89239	2.99358
ENSMUSG00000001999	chr2	127070665	127097084	+	Blvra	109778	ENSMUST00000142861;ENSMUST00000002064;ENSMUST00000135529	GO:0000166(nucleotide binding);GO:0004074(biliverdin reductase activity);GO:0005737(cytoplasm);GO:0005829(cytosol);GO:0008270(zinc ion binding);GO:0016491(oxidoreductase activity);GO:0042167(heme catabolic process);GO:0046872(metal ion binding);GO:0055114(oxidation-reduction process);GO:0055114(oxidation-reduction process)	00860(Porphyrin and chlorophyll metabolism);00860(Porphyrin and chlorophyll metabolism)	K00214	EC:1.3.1.24	NA	biliverdin reductase A [Source:MGI Symbol;Acc:MGI:88170]	retained_intron;protein_coding	R_MMU_9711123(Cellular_response_to_chemical_stress);R_MMU_189445(Metabolism_of_porphyrins);R_MMU_1430728(Metabolism);R_MMU_2262752(Cellular_responses_to_stress);R_MMU_8953897(Cellular_responses_to_external_stimuli);R_MMU_9707564(Cytoprotection_by_HMOX1);R_MMU_189483(Heme_degradation)	8.18413	8.81303	7.99623	7.84276	6.76068	6.7107	7.16999	5.44512	6.21678
ENSMUSG00000002006	X	73793359	73824969	-	Pdzd4	245469	ENSMUST00000002080;ENSMUST00000114438	GO:0005515(protein binding);GO:0005737(cytoplasm);GO:0005938(cell cortex);GO:0005938(cell cortex)	NA	K15682	EC:2.3.2.27	NA	PDZ domain containing 4 [Source:MGI Symbol;Acc:MGI:2443483]	protein_coding	NA	5.79271	4.83505	4.9234	5.89607	5.55007	5.6683	6.79554	7.03212	6.14687
ENSMUSG00000002007	X	73774405	73778925	+	Srpk3	56504	ENSMUST00000002081;ENSMUST00000136664	GO:0000165(MAPK cascade);GO:0000166(nucleotide binding);GO:0000245(spliceosomal complex assembly);GO:0004672(protein kinase activity);GO:0004674(protein serine/threonine kinase activity);GO:0004707(MAP kinase activity);GO:0005524(ATP binding);GO:0005634(nucleus);GO:0005737(cytoplasm);GO:0006468(protein phosphorylation);GO:0007275(multicellular organism development);GO:0007517(muscle organ develop…	NA	K08832	EC:2.7.11.1	NA	serine/arginine-rich protein specific kinase 3 [Source:MGI Symbol;Acc:MGI:1891338]	protein_coding;retained_intron	NA	0.0344309	0	0.0652247	0.0468118	0	0.0312914	0.0228378	0.041368	0.0297003
ENSMUSG00000002010	X	73778963	73786897	-	Idh3g	15929	ENSMUST00000052761;ENSMUST00000156299;ENSMUST00000129070;ENSMUST00000148419;ENSMUST00000130119;ENSMUST00000140944;ENSMUST00000142707;ENSMUST00000129367;ENSMUST00000145341	GO:0000166(nucleotide binding);GO:0000287(magnesium ion binding);GO:0004449(isocitrate dehydrogenase (NAD+) activity);GO:0005524(ATP binding);GO:0005730(nucleolus);GO:0005739(mitochondrion);GO:0006099(tricarboxylic acid cycle);GO:0006102(isocitrate metabolic process);GO:0006103(2-oxoglutarate metabolic process);GO:0006734(NADH metabolic process);GO:0016616(oxidoreductase activity, acting on the C…	00020(Citrate cycle (TCA cycle));00020(Citrate cycle (TCA cycle))	K00030	EC:1.1.1.41	NA	isocitrate dehydrogenase 3 (NAD+), gamma [Source:MGI Symbol;Acc:MGI:1099463]	protein_coding;retained_intron;processed_transcript	R_MMU_1430728(Metabolism);R_MMU_71403(Citric_acid_cycle_(TCA_cycle));R_MMU_71406(Pyruvate_metabolism_and_Citric_Acid_(TCA)_cycle);R_MMU_1428517(The_citric_acid_(TCA)_cycle_and_respiratory_electron_transport)	30.268	30.8072	30.0475	23.5653	23.004	25.7372	25.0217	26.6062	25.6974
ENSMUSG00000002012	X	73655994	73659828	-	Pnck	93843	ENSMUST00000002087	GO:0000166(nucleotide binding);GO:0004672(protein kinase activity);GO:0004674(protein serine/threonine kinase activity);GO:0004683(calmodulin-dependent protein kinase activity);GO:0005516(calmodulin binding);GO:0005524(ATP binding);GO:0005634(nucleus);GO:0005737(cytoplasm);GO:0006468(protein phosphorylation);GO:0016301(kinase activity);GO:0016310(phosphorylation);GO:0016740(transferase activity);…	NA	K08795	EC:2.7.11.17	NA	pregnancy upregulated non-ubiquitously expressed CaM kinase [Source:MGI Symbol;Acc:MGI:1347357]	protein_coding	NA	0	0	0	0	0	0.0486938	0	0	0.0637911
ENSMUSG00000002014	X	73787028	73790830	+	Ssr4	20832	ENSMUST00000166518;ENSMUST00000002090;ENSMUST00000136544;ENSMUST00000155552;ENSMUST00000141721;ENSMUST00000130738;ENSMUST00000142829;ENSMUST00000129239	GO:0003674(molecular_function);GO:0005783(endoplasmic reticulum);GO:0005784(Sec61 translocon complex);GO:0005789(endoplasmic reticulum membrane);GO:0008150(biological_process);GO:0012505(endomembrane system);GO:0016020(membrane);GO:0016021(integral component of membrane);GO:0016021(integral component of membrane)	04141(Protein processing in endoplasmic reticulum);04141(Protein processing in endoplasmic reticulum)	K04571	NA	NA	signal sequence receptor, delta [Source:MGI Symbol;Acc:MGI:1099464]	protein_coding;retained_intron	NA	14.3909	13.9204	13.3395	10.0462	12.4924	12.5683	14.6162	11.0286	14.9547
ENSMUSG00000002015	X	73686178	73716175	-	Bcap31	27061	ENSMUST00000002091	GO:0000139(Golgi membrane);GO:0005515(protein binding);GO:0005739(mitochondrion);GO:0005783(endoplasmic reticulum);GO:0005789(endoplasmic reticulum membrane);GO:0005811(lipid droplet);GO:0005887(integral component of plasma membrane);GO:0006886(intracellular protein transport);GO:0006888(endoplasmic reticulum to Golgi vesicle-mediated transport);GO:0006915(apoptotic process);GO:0007204(positive r…	04141(Protein processing in endoplasmic reticulum);05165(Human papillomavirus infection)	K14009	NA	NA	B cell receptor associated protein 31 [Source:MGI Symbol;Acc:MGI:1350933]	protein_coding	R_MMU_8980692(RHOA_GTPase_cycle);R_MMU_111465(Apoptotic_cleavage_of_cellular_proteins);R_MMU_9012999(RHO_GTPase_cycle);R_MMU_5357801(Programmed_Cell_Death);R_MMU_75153(Apoptotic_execution_phase);R_MMU_168256(Immune_System);R_MMU_9716542(Signaling_by_Rho_GTPases,_Miro_GTPases_and_RHOBTB3);R_MMU_194315(Signaling_by_Rho_GTPases);R_MMU_983170(Antigen_Presentation:_Folding,_assembly_and_peptide_loadin…	166.648	192.939	195.499	172.097	151.934	158.088	161.968	144.76	162.356
ENSMUSG00000002017	chr17	75537086	75551946	-	Fam98a	72722	ENSMUST00000112507;ENSMUST00000234785;ENSMUST00000140729;ENSMUST00000235026;ENSMUST00000141969	GO:0005515(protein binding);GO:0006479(protein methylation);GO:0008276(protein methyltransferase activity);GO:0008284(positive regulation of cell population proliferation);GO:0010628(positive regulation of gene expression);GO:0032418(lysosome localization);GO:0072669(tRNA-splicing ligase complex);GO:1900029(positive regulation of ruffle assembly);GO:1900029(positive regulation of ruffle assembly)	NA	NA	NA	NA	family with sequence similarity 98, member A [Source:MGI Symbol;Acc:MGI:1919972]	protein_coding;retained_intron;processed_transcript	NA	24.9904	26.4163	26.3469	21.8911	22.546	22.2354	23.1984	20.1941	23.9192
ENSMUSG00000002020	chr12	84783212	84876532	-	Ltbp2	16997	ENSMUST00000002073;ENSMUST00000168699	GO:0005509(calcium ion binding);GO:0097435(supramolecular fiber organization);GO:0097435(supramolecular fiber organization)	NA	K08023	NA	NA	latent transforming growth factor beta binding protein 2 [Source:MGI Symbol;Acc:MGI:99502]	protein_coding;retained_intron	R_MMU_2129379(Molecules_associated_with_elastic_fibres);R_MMU_1474244(Extracellular_matrix_organization);R_MMU_1566948(Elastic_fibre_formation)	0.0290842	0.0249264	0.0486501	0.0150069	0.0491199	0.0796557	0.0237155	0.0810154	0.0824612
ENSMUSG00000002028	chr9	44803355	44881296	-	Kmt2a	214162	ENSMUST00000002095;ENSMUST00000114689;ENSMUST00000138119;ENSMUST00000128768;ENSMUST00000215489	GO:0000976(transcription regulatory region sequence-specific DNA binding);GO:0003677(DNA binding);GO:0003682(chromatin binding);GO:0005515(protein binding);GO:0005634(nucleus);GO:0005654(nucleoplasm);GO:0005829(cytosol);GO:0006306(DNA methylation);GO:0006325(chromatin organization);GO:0006355(regulation of transcription, DNA-templated);GO:0008168(methyltransferase activity);GO:0008270(zinc ion bi…	00310(Lysine degradation);04934(Cushing syndrome);05202(Transcriptional misregulation in cancer);05202(Transcriptional misregulation in cancer)	K09186	EC:2.1.1.43	NA	lysine (K)-specific methyltransferase 2A [Source:MGI Symbol;Acc:MGI:96995]	protein_coding;nonsense_mediated_decay	R_MMU_73857(RNA_Polymerase_II_Transcription);R_MMU_212436(Generic_Transcription_Pathway);R_MMU_3214841(PKMTs_methylate_histone_lysines);R_MMU_74160(Gene_expression_(Transcription));R_MMU_8878171(Transcriptional_regulation_by_RUNX1);R_MMU_8939236(RUNX1_regulates_transcription_of_genes_involved_in_differentiation_of_HSCs);R_MMU_8936459(RUNX1_regulates_genes_involved_in_megakaryocyte_differentiation…	10.112	9.68663	9.6861	9.55956	10.614	10.7583	10.9165	11.7028	10.337
ENSMUSG00000002031	chr9	44767908	44793447	+	Ift46	76568	ENSMUST00000154090;ENSMUST00000002099;ENSMUST00000128150;ENSMUST00000239014;ENSMUST00000143654;ENSMUST00000124534;ENSMUST00000214854;ENSMUST00000125877;ENSMUST00000238800;ENSMUST00000147559;ENSMUST00000151905;ENSMUST00000118186;ENSMUST00000133167;ENSMUST00000142586;ENSMUST00000149020	GO:0005515(protein binding);GO:0005737(cytoplasm);GO:0005813(centrosome);GO:0005856(cytoskeleton);GO:0005929(cilium);GO:0007224(smoothened signaling pathway);GO:0015031(protein transport);GO:0030992(intraciliary transport particle B);GO:0031514(motile cilium);GO:0031647(regulation of protein stability);GO:0035082(axoneme assembly);GO:0042073(intraciliary transport);GO:0042995(cell projection);GO:…	NA	K19682	NA	NA	intraflagellar transport 46 [Source:MGI Symbol;Acc:MGI:1923818]	processed_transcript;protein_coding;retained_intron	R_MMU_5617833(Cilium_Assembly);R_MMU_1852241(Organelle_biogenesis_and_maintenance);R_MMU_5620924(Intraflagellar_transport)	4.82375	4.21231	4.50636	4.46158	3.99272	4.40402	4.4486	4.05366	4.33298
ENSMUSG00000002032	chr9	44793769	44799307	-	Tmem25	71687	ENSMUST00000213203;ENSMUST00000114705;ENSMUST00000132020;ENSMUST00000214431	GO:0005515(protein binding);GO:0005576(extracellular region);GO:0005764(lysosome);GO:0005768(endosome);GO:0005770(late endosome);GO:0005886(plasma membrane);GO:0016020(membrane);GO:0016021(integral component of membrane);GO:0031647(regulation of protein stability);GO:0090394(negative regulation of excitatory postsynaptic potential);GO:0090394(negative regulation of excitatory postsynaptic potenti…	NA	K22652	NA	NA	transmembrane protein 25 [Source:MGI Symbol;Acc:MGI:1918937]	nonsense_mediated_decay;protein_coding	NA	0.711602	0.598278	0.611019	0.28324	0.460489	0.26969	0.271148	0.461665	0.466475
ENSMUSG00000002033	chr9	44969572	44980431	-	Cd3g	12502	ENSMUST00000002101;ENSMUST00000159019;ENSMUST00000160886	GO:0002250(adaptive immune response);GO:0002376(immune system process);GO:0004888(transmembrane signaling receptor activity);GO:0005515(protein binding);GO:0005829(cytosol);GO:0005886(plasma membrane);GO:0007163(establishment or maintenance of cell polarity);GO:0007166(cell surface receptor signaling pathway);GO:0009897(external side of plasma membrane);GO:0015031(protein transport);GO:0016020(me…	04640(Hematopoietic cell lineage);04658(Th1 and Th2 cell differentiation);04659(Th17 cell differentiation);04660(T cell receptor signaling pathway);05142(Chagas disease (American trypanosomiasis));05162(Measles);05166(Human T-cell leukemia virus 1 infection);05169(Epstein-Barr virus infection);05170(Human immunodeficiency virus 1 infection);05170(Human immunodeficiency virus 1 infection)	K06452	NA	NA	CD3 antigen, gamma polypeptide [Source:MGI Symbol;Acc:MGI:88333]	protein_coding;retained_intron	R_MMU_5653656(Vesicle_mediated_transport);R_MMU_2029481(FCGR_activation);R_MMU_2029480(Fcgamma_receptor_(FCGR)_dependent_phagocytosis);R_MMU_202430(Translocation_of_ZAP_70_to_Immunological_synapse);R_MMU_202427(Phosphorylation_of_CD3_and_TCR_zeta_chains);R_MMU_2029482(Regulation_of_actin_dynamics_for_phagocytic_cup_formation);R_MMU_8856825(Cargo_recognition_for_clathrin_mediated_endocytosis);R_MM…	0.114786	0.136392	0	0.189524	0.206186	0.0173145	0	0.0197715	0.018301
ENSMUSG00000002043	chr7	19508395	19516145	+	Trappc6a	67091	ENSMUST00000207730;ENSMUST00000136873;ENSMUST00000002112;ENSMUST00000129808	GO:0005783(endoplasmic reticulum);GO:0005794(Golgi apparatus);GO:0005801(cis-Golgi network);GO:0005802(trans-Golgi network);GO:0006888(endoplasmic reticulum to Golgi vesicle-mediated transport);GO:0016192(vesicle-mediated transport);GO:0030008(TRAPP complex);GO:0043087(regulation of GTPase activity);GO:0043473(pigmentation);GO:0048193(Golgi vesicle transport);GO:1903232(melanosome assembly);GO:19…	NA	K20304	NA	NA	trafficking protein particle complex 6A [Source:MGI Symbol;Acc:MGI:1914341]	retained_intron;nonsense_mediated_decay;protein_coding	R_MMU_5653656(Vesicle_mediated_transport);R_MMU_199977(ER_to_Golgi_Anterograde_Transport);R_MMU_948021(Transport_to_the_Golgi_and_subsequent_modification);R_MMU_597592(Post_translational_protein_modification);R_MMU_392499(Metabolism_of_proteins);R_MMU_446203(Asparagine_N_linked_glycosylation);R_MMU_204005(COPII_mediated_vesicle_transport);R_MMU_199991(Membrane_Trafficking);R_MMU_8876198(RAB_GEFs_…	0.563117	0.1603	0.113417	0	0.211139	0	0.105015	0.383411	0.183046
ENSMUSG00000002052	chr11	78206746	78245987	-	Supt6	20926	ENSMUST00000002121;ENSMUST00000108314	GO:0001825(blastocyst formation);GO:0003676(nucleic acid binding);GO:0003677(DNA binding);GO:0005515(protein binding);GO:0005634(nucleus);GO:0006139(nucleobase-containing compound metabolic process);GO:0006368(transcription elongation from RNA polymerase II promoter);GO:0006397(mRNA processing);GO:0008023(transcription elongation factor complex);GO:0008380(RNA splicing);GO:0010793(regulation of m…	NA	K11292	NA	NA	SPT6, histone chaperone and transcription elongation factor [Source:MGI Symbol;Acc:MGI:107726]	protein_coding;retained_intron	R_MMU_674695(RNA_Polymerase_II_Pre_transcription_Events);R_MMU_73857(RNA_Polymerase_II_Transcription);R_MMU_75955(RNA_Polymerase_II_Transcription_Elongation);R_MMU_74160(Gene_expression_(Transcription));R_MMU_112382(Formation_of_RNA_Pol_II_elongation_complex)	41.7602	43.2269	44.8724	34.7539	34.9165	34.4906	35.5476	35.8055	36.1866
ENSMUSG00000002055	chr11	78301529	78322457	+	Spag5	54141	ENSMUST00000045026;ENSMUST00000133579;ENSMUST00000146068;ENSMUST00000141026;ENSMUST00000150016;ENSMUST00000149711;ENSMUST00000128359;ENSMUST00000125477	GO:0000070(mitotic sister chromatid segregation);GO:0000775(chromosome, centromeric region);GO:0000776(kinetochore);GO:0000777(condensed chromosome kinetochore);GO:0000922(spindle pole);GO:0005694(chromosome);GO:0005737(cytoplasm);GO:0005815(microtubule organizing center);GO:0005819(spindle);GO:0005856(cytoskeleton);GO:0005874(microtubule);GO:0005876(spindle microtubule);GO:0007049(cell cycle);GO…	NA	K21764	NA	NA	sperm associated antigen 5 [Source:MGI Symbol;Acc:MGI:1927470]	protein_coding;retained_intron;processed_transcript	NA	3.99829	4.26704	4.52171	3.4023	3.78324	4.20696	4.04746	4.21303	4.63598
ENSMUSG00000002057	chr11	78357577	78386558	-	Foxn1	15218	ENSMUST00000108294	GO:0001228(DNA-binding transcription activator activity, RNA polymerase II-specific);GO:0001942(hair follicle development);GO:0002260(lymphocyte homeostasis);GO:0002360(T cell lineage commitment);GO:0003677(DNA binding);GO:0003700(DNA-binding transcription factor activity);GO:0005634(nucleus);GO:0006355(regulation of transcription, DNA-templated);GO:0007275(multicellular organism development);GO:…	NA	K09407	NA	Fork_head	forkhead box N1 [Source:MGI Symbol;Acc:MGI:102949]	protein_coding	NA	0.108172	0.018676	0.025662	0	0	0	0	0	0.025802
ENSMUSG00000002058	chr11	78343482	78349164	+	Unc119	22248	ENSMUST00000002127;ENSMUST00000154700;ENSMUST00000108295;ENSMUST00000149161;ENSMUST00000100755;ENSMUST00000155471;ENSMUST00000125720	GO:0000281(mitotic cytokinesis);GO:0000922(spindle pole);GO:0005515(protein binding);GO:0005737(cytoplasm);GO:0005813(centrosome);GO:0005815(microtubule organizing center);GO:0005819(spindle);GO:0005856(cytoskeleton);GO:0006897(endocytosis);GO:0007399(nervous system development);GO:0007601(visual perception);GO:0008289(lipid binding);GO:0015031(protein transport);GO:0042953(lipoprotein transport)…	NA	NA	NA	NA	unc-119 lipid binding chaperone [Source:MGI Symbol;Acc:MGI:1328357]	protein_coding;retained_intron	NA	7.32743	2.77671	3.47006	2.26838	2.3568	2.06364	4.426	6.39547	3.72838
ENSMUSG00000002059	chr11	78188430	78192193	+	Rab34	19376	ENSMUST00000002128;ENSMUST00000150941;ENSMUST00000108322;ENSMUST00000056241;ENSMUST00000148603;ENSMUST00000126864;ENSMUST00000156435;ENSMUST00000154542	GO:0003924(GTPase activity);GO:0005525(GTP binding);GO:0005525(GTP binding)	NA	K07921	NA	NA	RAB34, member RAS oncogene family [Source:MGI Symbol;Acc:MGI:104606]	protein_coding;retained_intron	R_MMU_8873719(RAB_geranylgeranylation);R_MMU_597592(Post_translational_protein_modification);R_MMU_392499(Metabolism_of_proteins)	19.392	19.6594	19.8904	18.845	19.08	20.6223	17.2586	16.6474	18.9261
ENSMUSG00000002064	chr11	78245746	78255496	+	Sdf2	20316	ENSMUST00000002133;ENSMUST00000154080;ENSMUST00000133020	GO:0016020(membrane);GO:0016020(membrane)	NA	NA	NA	NA	stromal cell derived factor 2 [Source:MGI Symbol;Acc:MGI:108019]	protein_coding;processed_transcript;retained_intron	NA	55.1281	46.9107	46.1456	28.1899	37.9271	38.8319	43.4491	42.4962	40.7727
ENSMUSG00000002068	chr7	38097984	38107534	-	Ccne1	12447	ENSMUST00000108023;ENSMUST00000128785;ENSMUST00000137097;ENSMUST00000130329;ENSMUST00000124979	GO:0000079(regulation of cyclin-dependent protein serine/threonine kinase activity);GO:0000082(G1/S transition of mitotic cell cycle);GO:0000122(negative regulation of transcription by RNA polymerase II);GO:0000307(cyclin-dependent protein kinase holoenzyme complex);GO:0000723(telomere maintenance);GO:0005515(protein binding);GO:0005634(nucleus);GO:0005654(nucleoplasm);GO:0005737(cytoplasm);GO:00…	04110(Cell cycle);04114(Oocyte meiosis);04115(p53 signaling pathway);04151(PI3K-Akt signaling pathway);04218(Cellular senescence);04934(Cushing syndrome);05161(Hepatitis B);05162(Measles);05165(Human papillomavirus infection);05166(Human T-cell leukemia virus 1 infection);05169(Epstein-Barr virus infection);05200(Pathways in cancer);05203(Viral carcinogenesis);05206(MicroRNAs in cancer);05215(Pro…	K06626	NA	NA	cyclin E1 [Source:MGI Symbol;Acc:MGI:88316]	protein_coding;retained_intron;processed_transcript;nonsense_mediated_decay	R_MMU_6804116(TP53_Regulates_Transcription_of_Genes_Involved_in_G1_Cell_Cycle_Arrest);R_MMU_69202(Cyclin_E_associated_events_during_G1/S_transition);R_MMU_69620(Cell_Cycle_Checkpoints);R_MMU_69206(G1/S_Transition);R_MMU_2559583(Cellular_Senescence);R_MMU_2262752(Cellular_responses_to_stress);R_MMU_69563(p53_Dependent_G1_DNA_Damage_Response);R_MMU_73857(RNA_Polymerase_II_Transcription);R_MMU_69239…	3.77542	4.10706	4.28762	3.00348	3.38355	3.23609	3.60382	3.51218	4.79861
ENSMUSG00000002076	chr17	31944769	32036349	-	Hsf2bp	74377	ENSMUST00000238192;ENSMUST00000138172	GO:0005515(protein binding);GO:0005737(cytoplasm);GO:0005737(cytoplasm)	NA	NA	NA	NA	heat shock transcription factor 2 binding protein [Source:MGI Symbol;Acc:MGI:1921627]	protein_coding;processed_transcript	NA	0.0700411	0.0245112	0.06945	0.0903688	0	0.0975041	0.094232	0.0945145	0.116346
ENSMUSG00000002083	chr7	16308393	16318205	+	Bbc3	170770	ENSMUST00000209688;ENSMUST00000002152;ENSMUST00000147267	GO:0001836(release of cytochrome c from mitochondria);GO:0005515(protein binding);GO:0005739(mitochondrion);GO:0005740(mitochondrial envelope);GO:0005764(lysosome);GO:0005783(endoplasmic reticulum);GO:0006915(apoptotic process);GO:0006919(activation of cysteine-type endopeptidase activity involved in apoptotic process);GO:0006974(cellular response to DNA damage stimulus);GO:0008340(determination …	01524(Platinum drug resistance);04115(p53 signaling pathway);04210(Apoptosis);04215(Apoptosis - multiple species);04390(Hippo signaling pathway);05016(Huntington disease);05162(Measles);05200(Pathways in cancer);05210(Colorectal cancer);05210(Colorectal cancer)	K10132	NA	NA	BCL2 binding component 3 [Source:MGI Symbol;Acc:MGI:2181667]	protein_coding;retained_intron	NA	0.459612	0.0809218	0.207564	0.119825	0.0957494	0.0742678	0.113014	0.138976	0.264376
ENSMUSG00000002102	chr2	91054009	91066369	+	Psmc3	19182	ENSMUST00000067663;ENSMUST00000002171;ENSMUST00000152269;ENSMUST00000111441;ENSMUST00000185715;ENSMUST00000146506;ENSMUST00000141462;ENSMUST00000131473;ENSMUST00000151419;ENSMUST00000145317	GO:0000166(nucleotide binding);GO:0000502(proteasome complex);GO:0000932(P-body);GO:0001824(blastocyst development);GO:0005524(ATP binding);GO:0005634(nucleus);GO:0005737(cytoplasm);GO:0008540(proteasome regulatory particle, base subcomplex);GO:0016787(hydrolase activity);GO:0022624(proteasome accessory complex);GO:0030163(protein catabolic process);GO:0042802(identical protein binding);GO:004392…	03050(Proteasome);05169(Epstein-Barr virus infection);05169(Epstein-Barr virus infection)	K03065	NA	NA	proteasome (prosome, macropain) 26S subunit, ATPase 3 [Source:MGI Symbol;Acc:MGI:1098754]	protein_coding;processed_transcript;nonsense_mediated_decay	R_MMU_5668541(TNFR2_non_canonical_NF_kB_pathway);R_MMU_68949(Orc1_removal_from_chromatin);R_MMU_1234176(Oxygen_dependent_proline_hydroxylation_of_Hypoxia_inducible_Factor_Alpha);R_MMU_8852276(The_role_of_GTSE1_in_G2/M_progression_after_G2_checkpoint);R_MMU_8941858(Regulation_of_RUNX3_expression_and_activity);R_MMU_5689880(Ub_specific_processing_proteases);R_MMU_5607761(Dectin_1_mediated_noncanoni…	37.9798	30.9178	29.8023	18.6149	22.425	22.4761	29.0004	30.1392	30.6733
ENSMUSG00000002103	chr2	91202885	91214098	+	Acp2	11432	ENSMUST00000150403;ENSMUST00000002172;ENSMUST00000238832;ENSMUST00000239169;ENSMUST00000155418;ENSMUST00000124131;ENSMUST00000127643	GO:0001501(skeletal system development);GO:0001784(phosphotyrosine residue binding);GO:0003993(acid phosphatase activity);GO:0004721(phosphoprotein phosphatase activity);GO:0005764(lysosome);GO:0005765(lysosomal membrane);GO:0006470(protein dephosphorylation);GO:0007040(lysosome organization);GO:0010033(response to organic substance);GO:0016020(membrane);GO:0016021(integral component of membrane)…	00740(Riboflavin metabolism);04142(Lysosome);04142(Lysosome)	K14410	EC:3.1.3.2	NA	acid phosphatase 2, lysosomal [Source:MGI Symbol;Acc:MGI:87882]	protein_coding;retained_intron;processed_transcript	NA	10.9628	10.2691	10.4758	12.0276	11.4536	11.6709	12.7188	12.0005	12.5502
ENSMUSG00000002104	chr2	91035620	91045729	+	Rapsn	19400	ENSMUST00000050323;ENSMUST00000128008	GO:0005515(protein binding);GO:0005737(cytoplasm);GO:0005794(Golgi apparatus);GO:0005813(centrosome);GO:0005829(cytosol);GO:0005856(cytoskeleton);GO:0005886(plasma membrane);GO:0007268(chemical synaptic transmission);GO:0007271(synaptic transmission, cholinergic);GO:0016020(membrane);GO:0030054(cell junction);GO:0031594(neuromuscular junction);GO:0033130(acetylcholine receptor binding);GO:0035255…	NA	NA	NA	NA	receptor-associated protein of the synapse [Source:MGI Symbol;Acc:MGI:99422]	protein_coding;retained_intron	NA	0	0	0	0.0422826	0	0.0289517	0.049606	0	0
ENSMUSG00000002105	chr2	91061791	91070417	-	Slc39a13	68427	ENSMUST00000079976;ENSMUST00000073575;ENSMUST00000111436;ENSMUST00000149430;ENSMUST00000141328;ENSMUST00000150348;ENSMUST00000130252;ENSMUST00000153367;ENSMUST00000142943;ENSMUST00000133047	GO:0000139(Golgi membrane);GO:0005385(zinc ion transmembrane transporter activity);GO:0005783(endoplasmic reticulum);GO:0005794(Golgi apparatus);GO:0006811(ion transport);GO:0006829(zinc ion transport);GO:0006882(cellular zinc ion homeostasis);GO:0010043(response to zinc ion);GO:0016020(membrane);GO:0016021(integral component of membrane);GO:0030001(metal ion transport);GO:0042803(protein homodim…	NA	K14719	NA	NA	solute carrier family 39 (metal ion transporter), member 13 [Source:MGI Symbol;Acc:MGI:1915677]	protein_coding;processed_transcript	NA	4.9323	2.48956	2.23322	0.955435	1.17896	1.24142	1.74505	3.48181	1.56374
ENSMUSG00000002107	chr2	6539694	7509563	-	Celf2	14007	ENSMUST00000002176;ENSMUST00000100429;ENSMUST00000114924;ENSMUST00000170438;ENSMUST00000182879;ENSMUST00000114927;ENSMUST00000142941;ENSMUST00000150624;ENSMUST00000183984;ENSMUST00000183269;ENSMUST00000126742	GO:0000381(regulation of alternative mRNA splicing, via spliceosome);GO:0003676(nucleic acid binding);GO:0003723(RNA binding);GO:0003729(mRNA binding);GO:0005634(nucleus);GO:0005737(cytoplasm);GO:0006376(mRNA splice site selection);GO:0006397(mRNA processing);GO:0036002(pre-mRNA binding);GO:1990904(ribonucleoprotein complex);GO:1990904(ribonucleoprotein complex)	NA	K13207	NA	NA	CUGBP, Elav-like family member 2 [Source:MGI Symbol;Acc:MGI:1338822]	protein_coding;nonsense_mediated_decay;retained_intron	NA	0.101961	0.122384	0.140158	0.203401	0.146265	0.157558	0.0816188	0.0634225	0.0827936
ENSMUSG00000002108	chr2	91184061	91202834	-	Nr1h3	22259	ENSMUST00000150654;ENSMUST00000111356;ENSMUST00000002177;ENSMUST00000111355;ENSMUST00000111354;ENSMUST00000130031;ENSMUST00000133261;ENSMUST00000136234	GO:0000122(negative regulation of transcription by RNA polymerase II);GO:0000790(nuclear chromatin);GO:0000976(transcription regulatory region sequence-specific DNA binding);GO:0000977(RNA polymerase II regulatory region sequence-specific DNA binding);GO:0000978(RNA polymerase II cis-regulatory region sequence-specific DNA binding);GO:0001228(DNA-binding transcription activator activity, RNA poly…	03320(PPAR signaling pathway);04931(Insulin resistance);04932(Non-alcoholic fatty liver disease (NAFLD));05160(Hepatitis C);05160(Hepatitis C)	K08536	NA	THR-like	nuclear receptor subfamily 1, group H, member 3 [Source:MGI Symbol;Acc:MGI:1352462]	retained_intron;protein_coding;processed_transcript	R_MMU_9623433(NR1H2_&_NR1H3_regulate_gene_expression_to_control_bile_acid_homeostasis);R_MMU_8964043(Plasma_lipoprotein_clearance);R_MMU_73857(RNA_Polymerase_II_Transcription);R_MMU_212436(Generic_Transcription_Pathway);R_MMU_9006931(Signaling_by_Nuclear_Receptors);R_MMU_383280(Nuclear_Receptor_transcription_pathway);R_MMU_597592(Post_translational_protein_modification);R_MMU_392499(Metabolism_of…	0.424473	0.241737	0.38882	0.265424	0.448614	0.385431	0.453578	0.687482	0.552626
ENSMUSG00000002109	chr2	91211572	91236960	-	Ddb2	107986	ENSMUST00000152277;ENSMUST00000150427;ENSMUST00000111352;ENSMUST00000135927;ENSMUST00000028696	GO:0000209(protein polyubiquitination);GO:0003677(DNA binding);GO:0003684(damaged DNA binding);GO:0004842(ubiquitin-protein transferase activity);GO:0005515(protein binding);GO:0005634(nucleus);GO:0005654(nucleoplasm);GO:0006281(DNA repair);GO:0006290(pyrimidine dimer repair);GO:0006974(cellular response to DNA damage stimulus);GO:0009411(response to UV);GO:0016567(protein ubiquitination);GO:0030…	03420(Nucleotide excision repair);04115(p53 signaling pathway);04120(Ubiquitin mediated proteolysis);05161(Hepatitis B);05169(Epstein-Barr virus infection);05200(Pathways in cancer);05202(Transcriptional misregulation in cancer);05210(Colorectal cancer);05212(Pancreatic cancer);05213(Endometrial cancer);05214(Glioma);05216(Thyroid cancer);05217(Basal cell carcinoma);05218(Melanoma);05220(Chronic …	K10140	NA	NA	damage specific DNA binding protein 2 [Source:MGI Symbol;Acc:MGI:1355314]	processed_transcript;protein_coding	R_MMU_5689880(Ub_specific_processing_proteases);R_MMU_8951664(Neddylation);R_MMU_5696394(DNA_Damage_Recognition_in_GG_NER);R_MMU_5696398(Nucleotide_Excision_Repair);R_MMU_597592(Post_translational_protein_modification);R_MMU_392499(Metabolism_of_proteins);R_MMU_5696399(Global_Genome_Nucleotide_Excision_Repair_(GG_NER));R_MMU_5688426(Deubiquitination);R_MMU_5696395(Formation_of_Incision_Complex_in…	2.78908	1.84581	1.90995	2.555	2.16858	2.59032	1.75493	2.19526	2.07808
ENSMUSG00000002111	chr2	91082390	91114366	+	Spi1	20375	ENSMUST00000169852;ENSMUST00000131400;ENSMUST00000002180	GO:0000122(negative regulation of transcription by RNA polymerase II);GO:0000790(nuclear chromatin);GO:0000978(RNA polymerase II cis-regulatory region sequence-specific DNA binding);GO:0000981(DNA-binding transcription factor activity, RNA polymerase II-specific);GO:0001085(RNA polymerase II transcription factor binding);GO:0001227(DNA-binding transcription repressor activity, RNA polymerase II-s…	04380(Osteoclast differentiation);05166(Human T-cell leukemia virus 1 infection);05200(Pathways in cancer);05202(Transcriptional misregulation in cancer);05221(Acute myeloid leukemia);05221(Acute myeloid leukemia)	K09438	NA	ETS	spleen focus forming virus (SFFV) proviral integration oncogene [Source:MGI Symbol;Acc:MGI:98282]	protein_coding;processed_transcript	NA	0	0	0	0	0	0.0684858	0	0.0151295	0.0127238
ENSMUSG00000002129	chr11	4160350	4182541	+	Sf3a1	67465	ENSMUST00000002198;ENSMUST00000132666;ENSMUST00000129583;ENSMUST00000133095	GO:0000398(mRNA splicing, via spliceosome);GO:0003723(RNA binding);GO:0005515(protein binding);GO:0005634(nucleus);GO:0005681(spliceosomal complex);GO:0005684(U2-type spliceosomal complex);GO:0005686(U2 snRNP);GO:0006396(RNA processing);GO:0006397(mRNA processing);GO:0008380(RNA splicing);GO:0016607(nuclear speck);GO:0071004(U2-type prespliceosome);GO:0071005(U2-type precatalytic spliceosome);GO:…	03040(Spliceosome);03040(Spliceosome)	K12825	NA	NA	splicing factor 3a, subunit 1 [Source:MGI Symbol;Acc:MGI:1914715]	protein_coding;retained_intron;processed_transcript	R_MMU_72172(mRNA_Splicing);R_MMU_72203(Processing_of_Capped_Intron_Containing_Pre_mRNA);R_MMU_72163(mRNA_Splicing_Major_Pathway);R_MMU_8953854(Metabolism_of_RNA)	13.6024	11.6353	12.9285	8.6512	8.88321	9.91884	10.4624	10.6204	10.1841
ENSMUSG00000002147	chr10	127642986	127660957	+	Stat6	20852	ENSMUST00000092074;ENSMUST00000128072;ENSMUST00000156231;ENSMUST00000145470	GO:0000122(negative regulation of transcription by RNA polymerase II);GO:0000790(nuclear chromatin);GO:0000977(RNA polymerase II regulatory region sequence-specific DNA binding);GO:0000978(RNA polymerase II cis-regulatory region sequence-specific DNA binding);GO:0001227(DNA-binding transcription repressor activity, RNA polymerase II-specific);GO:0001228(DNA-binding transcription activator activit…	04217(Necroptosis);04630(Jak-STAT signaling pathway);04658(Th1 and Th2 cell differentiation);04659(Th17 cell differentiation);05161(Hepatitis B);05200(Pathways in cancer);05321(Inflammatory bowel disease (IBD));05321(Inflammatory bowel disease (IBD))	K11225	NA	STAT	signal transducer and activator of transcription 6 [Source:MGI Symbol;Acc:MGI:103034]	protein_coding;retained_intron	R_MMU_6785807(Interleukin_4_and_Interleukin_13_signaling);R_MMU_449147(Signaling_by_Interleukins);R_MMU_186763(Downstream_signal_transduction);R_MMU_168256(Immune_System);R_MMU_1280215(Cytokine_Signaling_in_Immune_system);R_MMU_9006934(Signaling_by_Receptor_Tyrosine_Kinases);R_MMU_186797(Signaling_by_PDGF);R_MMU_168249(Innate_Immune_System);R_MMU_162582(Signal_Transduction);R_MMU_3249367(STAT6_me…	44.2825	36.9777	38.1659	25.9225	33.346	32.2724	31.626	38.1703	33.9551
ENSMUSG00000002190	chr8	83389867	83428552	+	Clgn	12745	ENSMUST00000002259	GO:0005509(calcium ion binding);GO:0005515(protein binding);GO:0005635(nuclear envelope);GO:0005783(endoplasmic reticulum);GO:0005789(endoplasmic reticulum membrane);GO:0006457(protein folding);GO:0007275(multicellular organism development);GO:0007283(spermatogenesis);GO:0007338(single fertilization);GO:0007339(binding of sperm to zona pellucida);GO:0016020(membrane);GO:0016021(integral component…	NA	K09551	NA	NA	calmegin [Source:MGI Symbol;Acc:MGI:107472]	protein_coding	NA	0	0.0969615	0.0327749	0.114428	0.0470412	0.0447552	0.0980473	0.0653626	0.106462
ENSMUSG00000002204	chr7	44572380	44586862	+	Napsa	16541	ENSMUST00000002274;ENSMUST00000153124;ENSMUST00000207543;ENSMUST00000207302	GO:0004175(endopeptidase activity);GO:0004190(aspartic-type endopeptidase activity);GO:0005515(protein binding);GO:0005576(extracellular region);GO:0005615(extracellular space);GO:0005764(lysosome);GO:0006508(proteolysis);GO:0008233(peptidase activity);GO:0016787(hydrolase activity);GO:0033619(membrane protein proteolysis);GO:0043129(surfactant homeostasis);GO:0097208(alveolar lamellar body);GO:0…	04142(Lysosome);04142(Lysosome)	K08565	EC:3.4.23.-	NA	napsin A aspartic peptidase [Source:MGI Symbol;Acc:MGI:109365]	protein_coding;retained_intron	R_MMU_5683826(Surfactant_metabolism);R_MMU_392499(Metabolism_of_proteins)	5.48139	3.20477	3.92009	5.2652	4.50968	4.98133	5.73692	8.33211	6.09659
ENSMUSG00000002205	chr7	44748413	44777515	+	Vrk3	101568	ENSMUST00000002275;ENSMUST00000134750;ENSMUST00000171821;ENSMUST00000165957;ENSMUST00000144515;ENSMUST00000125705;ENSMUST00000135783;ENSMUST00000136069;ENSMUST00000208083	GO:0000166(nucleotide binding);GO:0004672(protein kinase activity);GO:0004674(protein serine/threonine kinase activity);GO:0005524(ATP binding);GO:0005634(nucleus);GO:0005654(nucleoplasm);GO:0005730(nucleolus);GO:0005737(cytoplasm);GO:0006468(protein phosphorylation);GO:0018105(peptidyl-serine phosphorylation);GO:0019903(protein phosphatase binding);GO:0032516(positive regulation of phosphoprotei…	NA	K08816	EC:2.7.11.1	NA	vaccinia related kinase 3 [Source:MGI Symbol;Acc:MGI:2182465]	protein_coding;retained_intron;processed_transcript	R_MMU_448424(Interleukin_17_signaling);R_MMU_166058(MyD88:MAL(TIRAP)_cascade_initiated_on_plasma_membrane);R_MMU_168179(Toll_Like_Receptor_TLR1:TLR2_Cascade);R_MMU_449147(Signaling_by_Interleukins);R_MMU_166520(Signaling_by_NTRKs);R_MMU_166016(Toll_Like_Receptor_4_(TLR4)_Cascade);R_MMU_168181(Toll_Like_Receptor_7/8_(TLR7/8)_Cascade);R_MMU_450282(MAPK_targets/_Nuclear_events_mediated_by_MAP_kinase…	3.67501	2.50519	2.35544	2.13831	2.11535	2.34074	2.79512	4.2769	2.91346
ENSMUSG00000002210	chr7	24399619	24422778	+	Smg9	71997	ENSMUST00000146381;ENSMUST00000002280;ENSMUST00000139481;ENSMUST00000148288;ENSMUST00000146686	GO:0000184(nuclear-transcribed mRNA catabolic process, nonsense-mediated decay);GO:0001654(eye development);GO:0007420(brain development);GO:0007507(heart development);GO:0042802(identical protein binding);GO:0042802(identical protein binding)	NA	K18735	NA	NA	smg-9 homolog, nonsense mediated mRNA decay factor (C. elegans) [Source:MGI Symbol;Acc:MGI:1919247]	retained_intron;protein_coding	R_MMU_975957(Nonsense_Mediated_Decay_(NMD)_enhanced_by_the_Exon_Junction_Complex_(EJC));R_MMU_927802(Nonsense_Mediated_Decay_(NMD));R_MMU_8953854(Metabolism_of_RNA)	1.8873	1.09137	1.01035	0.595208	0.615958	0.706368	0.678026	1.44065	0.750571
ENSMUSG00000002221	chr5	27740080	27791550	-	Paxip1	55982	ENSMUST00000002291;ENSMUST00000197625;ENSMUST00000196641;ENSMUST00000196734;ENSMUST00000199993;ENSMUST00000196605;ENSMUST00000199714	GO:0000416(positive regulation of histone H3-K36 methylation);GO:0001570(vasculogenesis);GO:0005515(protein binding);GO:0005634(nucleus);GO:0005654(nucleoplasm);GO:0005694(chromosome);GO:0006281(DNA repair);GO:0006310(DNA recombination);GO:0006974(cellular response to DNA damage stimulus);GO:0010212(response to ionizing radiation);GO:0016363(nuclear matrix);GO:0030330(DNA damage response, signal …	NA	K14972	NA	NA	PAX interacting (with transcription-activation domain) protein 1 [Source:MGI Symbol;Acc:MGI:1890430]	protein_coding;retained_intron;nonsense_mediated_decay;processed_transcript	R_MMU_5693532(DNA_Double_Strand_Break_Repair);R_MMU_5693571(Nonhomologous_End_Joining_(NHEJ));R_MMU_73894(DNA_Repair)	4.11288	3.2317	3.37664	2.90475	3.06314	3.00951	3.18391	3.86185	3.4306
ENSMUSG00000002222	chr6	71388634	71440637	-	Rmnd5a	68477	ENSMUST00000002292;ENSMUST00000149415;ENSMUST00000144081;ENSMUST00000123947	GO:0000151(ubiquitin ligase complex);GO:0000209(protein polyubiquitination);GO:0004842(ubiquitin-protein transferase activity);GO:0005515(protein binding);GO:0005634(nucleus);GO:0005654(nucleoplasm);GO:0005737(cytoplasm);GO:0006511(ubiquitin-dependent protein catabolic process);GO:0016740(transferase activity);GO:0034657(GID complex);GO:0043161(proteasome-mediated ubiquitin-dependent protein cata…	NA	NA	NA	NA	required for meiotic nuclear division 5 homolog A [Source:MGI Symbol;Acc:MGI:1915727]	protein_coding;processed_transcript;retained_intron	NA	20.5132	24.8254	24.6331	18.9516	17.791	16.1736	13.8115	13.7137	14.8964
ENSMUSG00000002227	chr3	104794836	104818563	-	Mov10	17454	ENSMUST00000002297;ENSMUST00000168015;ENSMUST00000106774;ENSMUST00000166979;ENSMUST00000196161;ENSMUST00000196211	GO:0000166(nucleotide binding);GO:0000932(P-body);GO:0003723(RNA binding);GO:0003724(RNA helicase activity);GO:0004386(helicase activity);GO:0005515(protein binding);GO:0005524(ATP binding);GO:0005634(nucleus);GO:0005737(cytoplasm);GO:0005829(cytosol);GO:0010494(cytoplasmic stress granule);GO:0010526(negative regulation of transposition, RNA-mediated);GO:0016787(hydrolase activity);GO:0019034(vir…	NA	K18422	EC:3.6.4.13	NA	Mov10 RISC complex RNA helicase [Source:MGI Symbol;Acc:MGI:97054]	protein_coding;nonsense_mediated_decay;processed_transcript;retained_intron	NA	11.2604	4.93859	4.56399	2.4482	3.19435	3.34342	4.82008	9.2203	5.26541
ENSMUSG00000002233	chr3	104788375	104794459	+	Rhoc	11853	ENSMUST00000196817;ENSMUST00000002303;ENSMUST00000106787;ENSMUST00000199824;ENSMUST00000132721	GO:0000166(nucleotide binding);GO:0000281(mitotic cytokinesis);GO:0003924(GTPase activity);GO:0005515(protein binding);GO:0005525(GTP binding);GO:0005634(nucleus);GO:0005737(cytoplasm);GO:0005829(cytosol);GO:0005856(cytoskeleton);GO:0005886(plasma membrane);GO:0005938(cell cortex);GO:0007015(actin filament organization);GO:0007264(small GTPase mediated signal transduction);GO:0008360(regulation o…	NA	K07857	NA	NA	ras homolog family member C [Source:MGI Symbol;Acc:MGI:106028]	protein_coding;retained_intron	R_MMU_9012999(RHO_GTPase_cycle);R_MMU_400685(Sema4D_in_semaphorin_signaling);R_MMU_5663220(RHO_GTPases_Activate_Formins);R_MMU_9013106(RHOC_GTPase_cycle);R_MMU_5627117(RHO_GTPases_Activate_ROCKs);R_MMU_9716542(Signaling_by_Rho_GTPases,_Miro_GTPases_and_RHOBTB3);R_MMU_422475(Axon_guidance);R_MMU_416482(G_alpha_(12/13)_signalling_events);R_MMU_194315(Signaling_by_Rho_GTPases);R_MMU_372790(Signaling…	66.1709	48.0509	48.5735	26.9061	34.906	33.2984	48.0329	55.4851	46.3774
ENSMUSG00000002249	chr17	28331671	28350663	-	Tead3	21678	ENSMUST00000154873;ENSMUST00000127212;ENSMUST00000146668;ENSMUST00000226172;ENSMUST00000233330	GO:0003677(DNA binding);GO:0003700(DNA-binding transcription factor activity);GO:0005634(nucleus);GO:0006355(regulation of transcription, DNA-templated);GO:0035329(hippo signaling);GO:0045944(positive regulation of transcription by RNA polymerase II);GO:0045944(positive regulation of transcription by RNA polymerase II)	04390(Hippo signaling pathway);04392(Hippo signaling pathway - multiple species);04392(Hippo signaling pathway - multiple species)	NA	NA	TEA	TEA domain family member 3 [Source:MGI Symbol;Acc:MGI:109241]	protein_coding;retained_intron;processed_transcript	R_MMU_73857(RNA_Polymerase_II_Transcription);R_MMU_212436(Generic_Transcription_Pathway);R_MMU_8951671(RUNX3_regulates_YAP1_mediated_transcription);R_MMU_2032785(YAP1__and_WWTR1_(TAZ)_stimulated_gene_expression);R_MMU_8878159(Transcriptional_regulation_by_RUNX3);R_MMU_74160(Gene_expression_(Transcription))	1.05361	0.534136	0.623245	0.49391	0.713828	0.6285	0.912746	1.2944	0.959592
ENSMUSG00000002250	chr17	28232700	28301474	+	Ppard	19015	ENSMUST00000002320;ENSMUST00000123020;ENSMUST00000142226;ENSMUST00000233383	GO:0000122(negative regulation of transcription by RNA polymerase II);GO:0000790(nuclear chromatin);GO:0000977(RNA polymerase II regulatory region sequence-specific DNA binding);GO:0001103(RNA polymerase II repressing transcription factor binding);GO:0001223(transcription coactivator binding);GO:0001227(DNA-binding transcription repressor activity, RNA polymerase II-specific);GO:0001890(placenta …	03320(PPAR signaling pathway);04310(Wnt signaling pathway);05200(Pathways in cancer);05221(Acute myeloid leukemia);05221(Acute myeloid leukemia)	K04504	NA	THR-like	peroxisome proliferator activator receptor delta [Source:MGI Symbol;Acc:MGI:101884]	protein_coding;retained_intron	R_MMU_70268(Pyruvate_metabolism);R_MMU_200425(Carnitine_metabolism);R_MMU_556833(Metabolism_of_lipids);R_MMU_1430728(Metabolism);R_MMU_8978868(Fatty_acid_metabolism);R_MMU_73857(RNA_Polymerase_II_Transcription);R_MMU_212436(Generic_Transcription_Pathway);R_MMU_9006931(Signaling_by_Nuclear_Receptors);R_MMU_383280(Nuclear_Receptor_transcription_pathway);R_MMU_204174(Regulation_of_pyruvate_dehydroge…	2.19969	0.500319	0.56165	0.275782	0.332002	0.47915	0.583471	1.92527	0.473863
ENSMUSG00000002257	chr17	28207778	28228608	+	Def6	23853	ENSMUST00000002327;ENSMUST00000233958;ENSMUST00000146724;ENSMUST00000233205	GO:0005515(protein binding);GO:0005634(nucleus);GO:0005654(nucleoplasm);GO:0005737(cytoplasm);GO:0005829(cytosol);GO:0005856(cytoskeleton);GO:0005886(plasma membrane);GO:0005911(cell-cell junction);GO:0016020(membrane);GO:0030175(filopodium);GO:0042995(cell projection);GO:0048471(perinuclear region of cytoplasm);GO:0048471(perinuclear region of cytoplasm)	NA	NA	NA	NA	differentially expressed in FDCP 6 [Source:MGI Symbol;Acc:MGI:1346328]	protein_coding;processed_transcript	R_MMU_8980692(RHOA_GTPase_cycle);R_MMU_9012999(RHO_GTPase_cycle);R_MMU_9013404(RAC2_GTPase_cycle);R_MMU_9716542(Signaling_by_Rho_GTPases,_Miro_GTPases_and_RHOBTB3);R_MMU_9013148(CDC42_GTPase_cycle);R_MMU_194315(Signaling_by_Rho_GTPases);R_MMU_162582(Signal_Transduction);R_MMU_9013149(RAC1_GTPase_cycle)	5.05053	3.60728	2.98001	2.48627	3.54863	3.04377	3.96536	4.67578	3.98347
ENSMUSG00000002265	chr7	6703892	6730421	-	Peg3	18616	ENSMUST00000239104;ENSMUST00000155910	GO:0000122(negative regulation of transcription by RNA polymerase II);GO:0003676(nucleic acid binding);GO:0003700(DNA-binding transcription factor activity);GO:0005634(nucleus);GO:0005737(cytoplasm);GO:0005776(autophagosome);GO:0006915(apoptotic process);GO:0010468(regulation of gene expression);GO:0043565(sequence-specific DNA binding);GO:0045944(positive regulation of transcription by RNA polym…	NA	K09230	NA	zf-C2H2	paternally expressed 3 [Source:MGI Symbol;Acc:MGI:104748]	protein_coding;retained_intron	NA	0.00871674	0.0146075	0.0954286	0	0	0.0334182	0.0743018	0.00949351	0.0318819
ENSMUSG00000002266	chr7	6671269	6696450	-	Zim1	22776	ENSMUST00000002336	GO:0003676(nucleic acid binding);GO:0006355(regulation of transcription, DNA-templated);GO:0046872(metal ion binding)	05168(Herpes simplex virus 1 infection)	K09228	NA	zf-C2H2	zinc finger, imprinted 1 [Source:MGI Symbol;Acc:MGI:1341879]	protein_coding	NA	0.0158769	0	0	0	0	0	0	0	0
ENSMUSG00000002274	chr17	25793221	25797083	-	Metrn	70083	ENSMUST00000165838;ENSMUST00000237849;ENSMUST00000236963;ENSMUST00000238040;ENSMUST00000235294	GO:0005179(hormone activity);GO:0005576(extracellular region);GO:0005615(extracellular space);GO:0007165(signal transduction);GO:0007275(multicellular organism development);GO:0007399(nervous system development);GO:0010001(glial cell differentiation);GO:0030154(cell differentiation);GO:0050772(positive regulation of axonogenesis);GO:0050772(positive regulation of axonogenesis)	NA	NA	NA	NA	meteorin, glial cell differentiation regulator [Source:MGI Symbol;Acc:MGI:1917333]	protein_coding;retained_intron	NA	0.891245	0.576012	0.974586	0.341254	0.505986	0.46706	0.667188	0.812973	0.487695
ENSMUSG00000002279	chr17	25579085	25662826	+	Lmf1	76483	ENSMUST00000141606;ENSMUST00000063344;ENSMUST00000116641;ENSMUST00000126164;ENSMUST00000154842;ENSMUST00000142264;ENSMUST00000128146;ENSMUST00000127280	GO:0005783(endoplasmic reticulum);GO:0005789(endoplasmic reticulum membrane);GO:0005794(Golgi apparatus);GO:0006641(triglyceride metabolic process);GO:0006888(endoplasmic reticulum to Golgi vesicle-mediated transport);GO:0009306(protein secretion);GO:0016020(membrane);GO:0016021(integral component of membrane);GO:0033578(protein glycosylation in Golgi);GO:0034382(chylomicron remnant clearance);GO…	NA	NA	NA	NA	lipase maturation factor 1 [Source:MGI Symbol;Acc:MGI:1923733]	protein_coding;retained_intron;processed_transcript	R_MMU_8963889(Assembly_of_active_LPL_and_LIPC_lipase_complexes);R_MMU_8963899(Plasma_lipoprotein_remodeling);R_MMU_382551(Transport_of_small_molecules);R_MMU_174824(Plasma_lipoprotein_assembly,_remodeling,_and_clearance)	1.92901	0.782812	0.996516	0.29235	0.547227	0.553468	0.850014	1.56893	0.973099
ENSMUSG00000002280	chr17	25773776	25783332	+	Ciao3	67563	ENSMUST00000134108;ENSMUST00000002350;ENSMUST00000237541;ENSMUST00000154711;ENSMUST00000236424;ENSMUST00000131458;ENSMUST00000149645;ENSMUST00000130861	GO:0001666(response to hypoxia);GO:0002244(hematopoietic progenitor cell differentiation);GO:0010468(regulation of gene expression);GO:0016226(iron-sulfur cluster assembly);GO:0032364(oxygen homeostasis);GO:0046872(metal ion binding);GO:0051536(iron-sulfur cluster binding);GO:0051539(4 iron, 4 sulfur cluster binding);GO:0097361(CIA complex);GO:0097361(CIA complex)	NA	NA	NA	NA	cytosolic iron-sulfur assembly component 3 [Source:MGI Symbol;Acc:MGI:1914813]	protein_coding;retained_intron;nonsense_mediated_decay	NA	3.33466	1.69453	1.67837	0.804624	1.07505	1.2201	1.78208	3.28374	1.67743
ENSMUSG00000002289	chr17	33773750	33781830	-	Angptl4	57875	ENSMUST00000002360;ENSMUST00000174858;ENSMUST00000174872	GO:0001525(angiogenesis);GO:0001666(response to hypoxia);GO:0004857(enzyme inhibitor activity);GO:0005102(signaling receptor binding);GO:0005576(extracellular region);GO:0005615(extracellular space);GO:0006629(lipid metabolic process);GO:0009267(cellular response to starvation);GO:0042802(identical protein binding);GO:0043066(negative regulation of apoptotic process);GO:0043335(protein unfolding)…	03320(PPAR signaling pathway);04979(Cholesterol metabolism);04979(Cholesterol metabolism)	K08767	NA	NA	angiopoietin-like 4 [Source:MGI Symbol;Acc:MGI:1888999]	protein_coding;retained_intron;processed_transcript	R_MMU_8963889(Assembly_of_active_LPL_and_LIPC_lipase_complexes);R_MMU_8963899(Plasma_lipoprotein_remodeling);R_MMU_382551(Transport_of_small_molecules);R_MMU_174824(Plasma_lipoprotein_assembly,_remodeling,_and_clearance)	0.427739	0.642023	0.399826	0.267586	0.44508	0.24776	0.630701	0.618295	0.621275
ENSMUSG00000002297	chr5	8396973	8422716	-	Dbf4	27214	ENSMUST00000002368;ENSMUST00000171808;ENSMUST00000168637;ENSMUST00000163141;ENSMUST00000166364;ENSMUST00000197442;ENSMUST00000170927;ENSMUST00000198785	GO:0003676(nucleic acid binding);GO:0004674(protein serine/threonine kinase activity);GO:0005634(nucleus);GO:0005654(nucleoplasm);GO:0006260(DNA replication);GO:0006468(protein phosphorylation);GO:0007049(cell cycle);GO:0007089(traversing start control point of mitotic cell cycle);GO:0008270(zinc ion binding);GO:0010571(positive regulation of nuclear cell cycle DNA replication);GO:0016604(nuclear…	04110(Cell cycle);04110(Cell cycle)	K06629	NA	NA	DBF4 zinc finger [Source:MGI Symbol;Acc:MGI:1351328]	protein_coding;retained_intron;processed_transcript	R_MMU_69620(Cell_Cycle_Checkpoints);R_MMU_69206(G1/S_Transition);R_MMU_1640170(Cell_Cycle);R_MMU_69481(G2/M_Checkpoints);R_MMU_69278(Cell_Cycle,_Mitotic);R_MMU_453279(Mitotic_G1_phase_and_G1/S_transition);R_MMU_69306(DNA_Replication);R_MMU_69002(DNA_Replication_Pre_Initiation);R_MMU_176187(Activation_of_ATR_in_response_to_replication_stress);R_MMU_68962(Activation_of_the_pre_replicative_complex)	2.21836	2.53742	2.6271	2.66024	2.70223	2.75502	2.6517	2.62229	3.04107
ENSMUSG00000002307	chr17	33909414	33915590	+	Daxx	13163	ENSMUST00000173028;ENSMUST00000079421;ENSMUST00000234670;ENSMUST00000170075;ENSMUST00000172859;ENSMUST00000174541;ENSMUST00000174646;ENSMUST00000174146;ENSMUST00000173279	GO:0000775(chromosome, centromeric region);GO:0001934(positive regulation of protein phosphorylation);GO:0002039(p53 binding);GO:0003713(transcription coactivator activity);GO:0003714(transcription corepressor activity);GO:0005634(nucleus);GO:0005654(nucleoplasm);GO:0005694(chromosome);GO:0005730(nucleolus);GO:0005737(cytoplasm);GO:0006325(chromatin organization);GO:0006334(nucleosome assembly);G…	04010(MAPK signaling pathway);04210(Apoptosis);05014(Amyotrophic lateral sclerosis (ALS));05168(Herpes simplex virus 1 infection);05168(Herpes simplex virus 1 infection)	K02308	NA	NA	Fas death domain-associated protein [Source:MGI Symbol;Acc:MGI:1197015]	protein_coding;processed_transcript;retained_intron	R_MMU_73857(RNA_Polymerase_II_Transcription);R_MMU_9670095(Inhibition_of_DNA_recombination_at_telomere);R_MMU_212436(Generic_Transcription_Pathway);R_MMU_73886(Chromosome_Maintenance);R_MMU_1640170(Cell_Cycle);R_MMU_597592(Post_translational_protein_modification);R_MMU_6804757(Regulation_of_TP53_Degradation);R_MMU_392499(Metabolism_of_proteins);R_MMU_3700989(Transcriptional_Regulation_by_TP53);R_…	10.8124	8.01753	8.23311	3.728	6.84343	6.30336	9.89041	11.2465	9.66479
ENSMUSG00000002308	chr17	33843091	33849774	+	Cd320	54219	ENSMUST00000002379;ENSMUST00000173418;ENSMUST00000234506;ENSMUST00000087559	GO:0005509(calcium ion binding);GO:0005515(protein binding);GO:0005783(endoplasmic reticulum);GO:0005886(plasma membrane);GO:0005887(integral component of plasma membrane);GO:0007165(signal transduction);GO:0008083(growth factor activity);GO:0015889(cobalamin transport);GO:0016020(membrane);GO:0016021(integral component of membrane);GO:0030656(regulation of vitamin metabolic process);GO:0030890(p…	NA	K06734	NA	NA	CD320 antigen [Source:MGI Symbol;Acc:MGI:1860083]	protein_coding;retained_intron	R_MMU_196854(Metabolism_of_vitamins_and_cofactors);R_MMU_1430728(Metabolism);R_MMU_196849(Metabolism_of_water_soluble_vitamins_and_cofactors);R_MMU_196741(Cobalamin_(Cbl,_vitamin_B12)_transport_and_metabolism)	2.95254	2.52784	2.38913	2.37998	2.54018	2.47462	2.61381	2.32363	2.31562
ENSMUSG00000002319	chr14	55625400	55635684	-	Ipo4	75751	ENSMUST00000047131;ENSMUST00000148351;ENSMUST00000141848;ENSMUST00000146528;ENSMUST00000135221;ENSMUST00000126064;ENSMUST00000228754;ENSMUST00000127773;ENSMUST00000150951;ENSMUST00000148942	GO:0000790(nuclear chromatin);GO:0005515(protein binding);GO:0005634(nucleus);GO:0005737(cytoplasm);GO:0006335(DNA replication-dependent nucleosome assembly);GO:0006336(DNA replication-independent nucleosome assembly);GO:0006606(protein import into nucleus);GO:0006886(intracellular protein transport);GO:0008139(nuclear localization sequence binding);GO:0008536(Ran GTPase binding);GO:0015031(prote…	NA	K20221	NA	NA	importin 4 [Source:MGI Symbol;Acc:MGI:1923001]	protein_coding;nonsense_mediated_decay;retained_intron;processed_transcript	NA	17.3335	10.4199	10.659	4.14849	6.16155	6.70037	9.49731	12.9196	10.5012
ENSMUSG00000002320	chr14	55635965	55643806	-	Tm9sf1	74140	ENSMUST00000120041;ENSMUST00000122358;ENSMUST00000121937;ENSMUST00000121791;ENSMUST00000002391;ENSMUST00000132338;ENSMUST00000130167;ENSMUST00000127473;ENSMUST00000139313;ENSMUST00000146588;ENSMUST00000138085;ENSMUST00000133707	GO:0000421(autophagosome membrane);GO:0003674(molecular_function);GO:0005764(lysosome);GO:0005765(lysosomal membrane);GO:0006914(autophagy);GO:0016020(membrane);GO:0016021(integral component of membrane);GO:0031410(cytoplasmic vesicle);GO:0072657(protein localization to membrane);GO:0072657(protein localization to membrane)	NA	K17085	NA	NA	transmembrane 9 superfamily member 1 [Source:MGI Symbol;Acc:MGI:1921390]	protein_coding;processed_transcript;retained_intron	NA	21.2329	14.4108	15.328	11.0478	14.1884	12.7227	16.39	21.8213	16.5615
ENSMUSG00000002324	chr14	55618037	55625395	+	Rec8	56739	ENSMUST00000002395;ENSMUST00000227922;ENSMUST00000141425	GO:0000724(double-strand break repair via homologous recombination);GO:0000775(chromosome, centromeric region);GO:0000778(condensed nuclear chromosome kinetochore);GO:0000780(condensed nuclear chromosome, centromeric region);GO:0000793(condensed chromosome);GO:0000794(condensed nuclear chromosome);GO:0000795(synaptonemal complex);GO:0000798(nuclear cohesin complex);GO:0000800(lateral element);GO:…	04114(Oocyte meiosis);04114(Oocyte meiosis)	K13054	NA	NA	REC8 meiotic recombination protein [Source:MGI Symbol;Acc:MGI:1929645]	protein_coding;retained_intron	NA	0.039632	0.0157724	0.0506129	0	0.0320717	0.043936	0	0	0
ENSMUSG00000002325	chr14	55603571	55610030	+	Irf9	16391	ENSMUST00000134863;ENSMUST00000130697;ENSMUST00000136109;ENSMUST00000138037;ENSMUST00000145680;ENSMUST00000126269;ENSMUST00000226275	GO:0000976(transcription regulatory region sequence-specific DNA binding);GO:0000978(RNA polymerase II cis-regulatory region sequence-specific DNA binding);GO:0000981(DNA-binding transcription factor activity, RNA polymerase II-specific);GO:0002376(immune system process);GO:0003677(DNA binding);GO:0003700(DNA-binding transcription factor activity);GO:0005515(protein binding);GO:0005634(nucleus);G…	04217(Necroptosis);04380(Osteoclast differentiation);04621(NOD-like receptor signaling pathway);04625(C-type lectin receptor signaling pathway);04630(Jak-STAT signaling pathway);05160(Hepatitis C);05162(Measles);05164(Influenza A);05165(Human papillomavirus infection);05167(Kaposi sarcoma-associated herpesvirus infection);05168(Herpes simplex virus 1 infection);05169(Epstein-Barr virus infection)…	K04693	NA	IRF	interferon regulatory factor 9 [Source:MGI Symbol;Acc:MGI:107587]	protein_coding;retained_intron	R_MMU_168256(Immune_System);R_MMU_1280215(Cytokine_Signaling_in_Immune_system);R_MMU_913531(Interferon_Signaling);R_MMU_909733(Interferon_alpha/beta_signaling)	10.5466	8.09968	8.59408	8.27483	7.34813	7.56887	10.2789	11.9931	11.227
ENSMUSG00000002326	chr14	55671941	55679200	+	Gmpr2	105446	ENSMUST00000226735;ENSMUST00000002397;ENSMUST00000226787;ENSMUST00000227178;ENSMUST00000227914;ENSMUST00000227696	GO:0003824(catalytic activity);GO:0003920(GMP reductase activity);GO:0006144(purine nucleobase metabolic process);GO:0006163(purine nucleotide metabolic process);GO:0009117(nucleotide metabolic process);GO:0016491(oxidoreductase activity);GO:0030224(monocyte differentiation);GO:0046037(GMP metabolic process);GO:0046038(GMP catabolic process);GO:0046872(metal ion binding);GO:0055114(oxidation-redu…	00230(Purine metabolism);00230(Purine metabolism)	K00364	EC:1.7.1.7	NA	guanosine monophosphate reductase 2 [Source:MGI Symbol;Acc:MGI:1917903]	retained_intron;protein_coding	R_MMU_74217(Purine_salvage);R_MMU_1430728(Metabolism);R_MMU_8956321(Nucleotide_salvage);R_MMU_15869(Metabolism_of_nucleotides)	3.96638	4.32128	4.90055	3.73023	3.61919	3.56241	3.35996	3.70244	4.37237
ENSMUSG00000002329	chr14	55657879	55660508	-	Mdp1	67881	ENSMUST00000002400;ENSMUST00000226659;ENSMUST00000228093	GO:0003993(acid phosphatase activity);GO:0004721(phosphoprotein phosphatase activity);GO:0004725(protein tyrosine phosphatase activity);GO:0006470(protein dephosphorylation);GO:0016311(dephosphorylation);GO:0016787(hydrolase activity);GO:0016791(phosphatase activity);GO:0030389(fructosamine metabolic process);GO:0035335(peptidyl-tyrosine dephosphorylation);GO:0046872(metal ion binding);GO:0046872…	NA	K17619	3.1.3.-;EC:3.1.3.48	NA	magnesium-dependent phosphatase 1 [Source:MGI Symbol;Acc:MGI:1915131]	protein_coding;retained_intron	NA	11.5882	10.8892	10.0966	10.4387	12.2048	11.1495	15.7591	15.8964	15.6387
ENSMUSG00000002332	chr14	55739020	55745599	-	Dhrs1	52585	ENSMUST00000155969;ENSMUST00000128802;ENSMUST00000002403;ENSMUST00000142043	GO:0003674(molecular_function);GO:0005739(mitochondrion);GO:0005743(mitochondrial inner membrane);GO:0005783(endoplasmic reticulum);GO:0008150(biological_process);GO:0016491(oxidoreductase activity);GO:0055114(oxidation-reduction process);GO:0055114(oxidation-reduction process)	NA	K11163	EC:1.1.-.-	NA	dehydrogenase/reductase (SDR family) member 1 [Source:MGI Symbol;Acc:MGI:1196314]	retained_intron;protein_coding	NA	12.9772	9.9242	9.73944	6.23661	8.56483	9.85582	11.4881	12.2944	12.3425
ENSMUSG00000002341	chr8	70093085	70120873	-	Ncan	13004	ENSMUST00000002412	GO:0005509(calcium ion binding);GO:0005540(hyaluronic acid binding);GO:0005576(extracellular region);GO:0007155(cell adhesion);GO:0030246(carbohydrate binding)	NA	K06794	NA	NA	neurocan [Source:MGI Symbol;Acc:MGI:104694]	protein_coding	NA	0.020029	0.033493	0.036828	0	0.017884	0.027157	0.013426	0.017966	0.020145
ENSMUSG00000002342	chr8	70172356	70183667	+	Tmem161a	234371	ENSMUST00000125755;ENSMUST00000002413;ENSMUST00000182980;ENSMUST00000147656;ENSMUST00000133339;ENSMUST00000123923;ENSMUST00000182365;ENSMUST00000126268;ENSMUST00000182942;ENSMUST00000125906;ENSMUST00000133084;ENSMUST00000143543	GO:0003674(molecular_function);GO:0005575(cellular_component);GO:0016020(membrane);GO:0016021(integral component of membrane);GO:0032526(response to retinoic acid);GO:0034599(cellular response to oxidative stress);GO:0034644(cellular response to UV);GO:0045739(positive regulation of DNA repair);GO:1902230(negative regulation of intrinsic apoptotic signaling pathway in response to DNA damage);GO:1…	NA	NA	NA	NA	transmembrane protein 161A [Source:MGI Symbol;Acc:MGI:2384577]	processed_transcript;protein_coding;nonsense_mediated_decay;retained_intron	NA	5.26491	2.4834	2.25915	2.56577	2.79852	2.5575	2.79966	3.53364	2.41678
ENSMUSG00000002343	chr8	70220172	70234466	-	Armc6	76813	ENSMUST00000019679;ENSMUST00000139765;ENSMUST00000136666;ENSMUST00000147387;ENSMUST00000135931;ENSMUST00000130319	GO:0002244(hematopoietic progenitor cell differentiation);GO:0003674(molecular_function);GO:0005515(protein binding);GO:0005829(cytosol);GO:0005829(cytosol)	NA	NA	NA	NA	armadillo repeat containing 6 [Source:MGI Symbol;Acc:MGI:1924063]	protein_coding;retained_intron	NA	0.683953	0.426201	0.234882	0.185921	0.193239	0.266165	0.340579	0.29464	0.211066
ENSMUSG00000002345	chr8	70139499	70147261	+	Borcs8	72368	ENSMUST00000002418;ENSMUST00000123976;ENSMUST00000123760;ENSMUST00000129668;ENSMUST00000110139	GO:0003674(molecular_function);GO:0005764(lysosome);GO:0005765(lysosomal membrane);GO:0008150(biological_process);GO:0016020(membrane);GO:0099078(BORC complex);GO:0099078(BORC complex)	NA	K20822	NA	NA	BLOC-1 related complex subunit 8 [Source:MGI Symbol;Acc:MGI:1919618]	protein_coding;retained_intron;nonsense_mediated_decay	NA	11.8532	3.84761	4.58291	2.57282	3.94831	3.89037	6.06481	12.1996	4.82678
ENSMUSG00000002346	chr8	70184340	70212305	-	Slc25a42	73095	ENSMUST00000063788;ENSMUST00000110127;ENSMUST00000139333;ENSMUST00000150706;ENSMUST00000134596	GO:0005347(ATP transmembrane transporter activity);GO:0005739(mitochondrion);GO:0005743(mitochondrial inner membrane);GO:0015217(ADP transmembrane transporter activity);GO:0015228(coenzyme A transmembrane transporter activity);GO:0015866(ADP transport);GO:0015867(ATP transport);GO:0016020(membrane);GO:0016021(integral component of membrane);GO:0035349(coenzyme A transmembrane transport);GO:004326…	NA	K15085	NA	NA	solute carrier family 25, member 42 [Source:MGI Symbol;Acc:MGI:1920345]	protein_coding;retained_intron	NA	4.57692	3.43026	3.77011	2.99134	2.66314	2.41299	3.34175	3.74791	2.99673
ENSMUSG00000002365	chr17	5841329	5931954	+	Snx9	66616	ENSMUST00000002436;ENSMUST00000231803	GO:0000278(mitotic cell cycle);GO:0000281(mitotic cytokinesis);GO:0001726(ruffle);GO:0005515(protein binding);GO:0005545(1-phosphatidylinositol binding);GO:0005737(cytoplasm);GO:0005794(Golgi apparatus);GO:0005802(trans-Golgi network);GO:0005829(cytosol);GO:0005886(plasma membrane);GO:0006886(intracellular protein transport);GO:0006897(endocytosis);GO:0006898(receptor-mediated endocytosis);GO:000…	NA	NA	NA	NA	sorting nexin 9 [Source:MGI Symbol;Acc:MGI:1913866]	protein_coding;processed_transcript	R_MMU_5653656(Vesicle_mediated_transport);R_MMU_432722(Golgi_Associated_Vesicle_Biogenesis);R_MMU_199991(Membrane_Trafficking);R_MMU_199992(trans_Golgi_Network_Vesicle_Budding);R_MMU_8856828(Clathrin_mediated_endocytosis)	34.7416	28.958	28.2143	21.5985	22.9544	22.7257	26.4066	32.7211	28.1637
ENSMUSG00000002372	chr17	56673294	56711764	+	Ranbp3	71810	ENSMUST00000232975;ENSMUST00000002445;ENSMUST00000233319;ENSMUST00000233617;ENSMUST00000233305;ENSMUST00000233029;ENSMUST00000233727;ENSMUST00000232922	GO:0005096(GTPase activator activity);GO:0005634(nucleus);GO:0005643(nuclear pore);GO:0005654(nucleoplasm);GO:0005737(cytoplasm);GO:0006611(protein export from nucleus);GO:0008536(Ran GTPase binding);GO:0015031(protein transport);GO:0043547(positive regulation of GTPase activity);GO:0046907(intracellular transport);GO:0070412(R-SMAD binding);GO:0070412(R-SMAD binding)	05166(Human T-cell leukemia virus 1 infection);05166(Human T-cell leukemia virus 1 infection)	K15304	NA	NA	RAN binding protein 3 [Source:MGI Symbol;Acc:MGI:1919060]	processed_transcript;protein_coding;retained_intron	NA	5.96026	3.04699	3.11075	1.76403	2.82753	2.42159	3.22051	4.31528	3.13392
ENSMUSG00000002379	chr17	56717767	56722141	+	Ndufa11	69875	ENSMUST00000002452;ENSMUST00000233832;ENSMUST00000233233	GO:0005739(mitochondrion);GO:0005743(mitochondrial inner membrane);GO:0016020(membrane);GO:0016021(integral component of membrane);GO:0032981(mitochondrial respiratory chain complex I assembly);GO:0032981(mitochondrial respiratory chain complex I assembly)	00190(Oxidative phosphorylation);04714(Thermogenesis);04723(Retrograde endocannabinoid signaling);04932(Non-alcoholic fatty liver disease (NAFLD));05010(Alzheimer disease);05012(Parkinson disease);05016(Huntington disease);05016(Huntington disease)	K03956	NA	NA	NADH:ubiquinone oxidoreductase subunit A11 [Source:MGI Symbol;Acc:MGI:1917125]	protein_coding	R_MMU_1430728(Metabolism);R_MMU_6799198(Complex_I_biogenesis);R_MMU_611105(Respiratory_electron_transport);R_MMU_163200(Respiratory_electron_transport,_ATP_synthesis_by_chemiosmotic_coupling,_and_heat_production_by_uncoupling_proteins.);R_MMU_1428517(The_citric_acid_(TCA)_cycle_and_respiratory_electron_transport)	14.0231	2.67333	3.07852	0.751475	2.31375	1.57008	2.87683	11.4168	3.58556
ENSMUSG00000002384	chr4	123105165	123132099	+	Bmp8b	12164	ENSMUST00000002457;ENSMUST00000151850	GO:0001503(ossification);GO:0002024(diet induced thermogenesis);GO:0005125(cytokine activity);GO:0005576(extracellular region);GO:0005615(extracellular space);GO:0007179(transforming growth factor beta receptor signaling pathway);GO:0007275(multicellular organism development);GO:0007281(germ cell development);GO:0007283(spermatogenesis);GO:0008083(growth factor activity);GO:0010862(positive regul…	04060(Cytokine-cytokine receptor interaction);04350(TGF-beta signaling pathway);04390(Hippo signaling pathway);04714(Thermogenesis);04714(Thermogenesis)	K16622	NA	NA	bone morphogenetic protein 8b [Source:MGI Symbol;Acc:MGI:107335]	protein_coding;processed_transcript	NA	0.0144568	0.0420409	0	0.0188168	0.000556175	0.0253704	0.0221477	0.0035221	0.00933905
ENSMUSG00000002393	chr8	71374123	71381960	-	Nr2f6	13864	ENSMUST00000132630;ENSMUST00000002466;ENSMUST00000137734;ENSMUST00000155463;ENSMUST00000156270;ENSMUST00000124732;ENSMUST00000137058	GO:0000122(negative regulation of transcription by RNA polymerase II);GO:0000977(RNA polymerase II regulatory region sequence-specific DNA binding);GO:0000978(RNA polymerase II cis-regulatory region sequence-specific DNA binding);GO:0001227(DNA-binding transcription repressor activity, RNA polymerase II-specific);GO:0003677(DNA binding);GO:0003700(DNA-binding transcription factor activity);GO:000…	NA	K08549	NA	RXR-like	nuclear receptor subfamily 2, group F, member 6 [Source:MGI Symbol;Acc:MGI:1352453]	processed_transcript;protein_coding	R_MMU_73857(RNA_Polymerase_II_Transcription);R_MMU_212436(Generic_Transcription_Pathway);R_MMU_383280(Nuclear_Receptor_transcription_pathway);R_MMU_74160(Gene_expression_(Transcription))	0.288939	0.15911	0.317704	0.614367	0.366571	0.212864	0.26942	0.241392	0.324005
ENSMUSG00000002395	chr8	71366848	71369732	+	Use1	67023	ENSMUST00000110053;ENSMUST00000110054;ENSMUST00000139541;ENSMUST00000019169;ENSMUST00000143657;ENSMUST00000154550;ENSMUST00000146221;ENSMUST00000136368;ENSMUST00000142685;ENSMUST00000127517;ENSMUST00000140236;ENSMUST00000137137	GO:0005783(endoplasmic reticulum);GO:0005789(endoplasmic reticulum membrane);GO:0005794(Golgi apparatus);GO:0005886(plasma membrane);GO:0007029(endoplasmic reticulum organization);GO:0015031(protein transport);GO:0016020(membrane);GO:0016021(integral component of membrane);GO:0016192(vesicle-mediated transport);GO:0030137(COPI-coated vesicle);GO:0031201(SNARE complex);GO:0060628(regulation of ER …	04130(SNARE interactions in vesicular transport);04130(SNARE interactions in vesicular transport)	K08507	NA	NA	unconventional SNARE in the ER 1 homolog (S. cerevisiae) [Source:MGI Symbol;Acc:MGI:1914273]	protein_coding;retained_intron	R_MMU_5653656(Vesicle_mediated_transport);R_MMU_6811434(COPI_dependent_Golgi_to_ER_retrograde_traffic);R_MMU_8856688(Golgi_to_ER_retrograde_transport);R_MMU_199991(Membrane_Trafficking);R_MMU_6811442(Intra_Golgi_and_retrograde_Golgi_to_ER_traffic)	17.1333	3.92363	4.16691	1.69193	2.04242	2.35223	5.29713	14.1045	5.53991
ENSMUSG00000002396	chr8	71371298	71374382	+	Ocel1	77090	ENSMUST00000110051;ENSMUST00000002469;ENSMUST00000110052;ENSMUST00000126049	NA	NA	NA	NA	NA	occludin/ELL domain containing 1 [Source:MGI Symbol;Acc:MGI:1924340]	protein_coding;retained_intron	NA	1.20672	1.2863	1.09736	0.761764	0.986858	0.755106	0.99516	0.914774	1.33035
ENSMUSG00000002409	chr7	28179469	28187294	+	Dyrk1b	13549	ENSMUST00000085901	GO:0000166(nucleotide binding);GO:0003713(transcription coactivator activity);GO:0004672(protein kinase activity);GO:0004674(protein serine/threonine kinase activity);GO:0004712(protein serine/threonine/tyrosine kinase activity);GO:0004713(protein tyrosine kinase activity);GO:0005524(ATP binding);GO:0005634(nucleus);GO:0005654(nucleoplasm);GO:0006468(protein phosphorylation);GO:0007520(myoblast f…	NA	K08825	EC:2.7.12.1	NA	dual-specificity tyrosine-(Y)-phosphorylation regulated kinase 1b [Source:MGI Symbol;Acc:MGI:1330302]	protein_coding	NA	1.69087	0.687491	0.668296	0.482819	0.543861	0.691251	0.682585	1.2083	0.616423
ENSMUSG00000002413	chr6	39603237	39725463	-	Braf	109880	ENSMUST00000002487;ENSMUST00000101497;ENSMUST00000167073;ENSMUST00000167169;ENSMUST00000169647	GO:0000165(MAPK cascade);GO:0000166(nucleotide binding);GO:0000186(activation of MAPKK activity);GO:0002318(myeloid progenitor cell differentiation);GO:0003824(catalytic activity);GO:0004672(protein kinase activity);GO:0004674(protein serine/threonine kinase activity);GO:0004709(MAP kinase kinase kinase activity);GO:0005509(calcium ion binding);GO:0005515(protein binding);GO:0005524(ATP binding);…	01521(EGFR tyrosine kinase inhibitor resistance);01522(Endocrine resistance);04010(MAPK signaling pathway);04012(ErbB signaling pathway);04015(Rap1 signaling pathway);04024(cAMP signaling pathway);04062(Chemokine signaling pathway);04068(FoxO signaling pathway);04150(mTOR signaling pathway);04270(Vascular smooth muscle contraction);04510(Focal adhesion);04650(Natural killer cell mediated cytotoxi…	K04365	EC:2.7.11.1	NA	Braf transforming gene [Source:MGI Symbol;Acc:MGI:88190]	protein_coding;retained_intron	R_MMU_5654727(Negative_regulation_of_FGFR2_signaling);R_MMU_5654743(Signaling_by_FGFR4);R_MMU_5654726(Negative_regulation_of_FGFR1_signaling);R_MMU_5683057(MAPK_family_signaling_cascades);R_MMU_5673001(RAF/MAP_kinase_cascade);R_MMU_166520(Signaling_by_NTRKs);R_MMU_5654736(Signaling_by_FGFR1);R_MMU_170968(Frs2_mediated_activation);R_MMU_5675221(Negative_regulation_of_MAPK_pathway);R_MMU_187037(Sig…	10.5265	12.8375	12.7394	11.8914	11.6226	11.1683	10.818	10.2612	11.6425
ENSMUSG00000002416	chr6	39592574	39603382	+	Ndufb2	68198	ENSMUST00000135671;ENSMUST00000119379;ENSMUST00000002490;ENSMUST00000146793;ENSMUST00000128064	GO:0003674(molecular_function);GO:0005739(mitochondrion);GO:0005743(mitochondrial inner membrane);GO:0005747(mitochondrial respiratory chain complex I);GO:0016020(membrane);GO:0032981(mitochondrial respiratory chain complex I assembly);GO:0055114(oxidation-reduction process);GO:0070469(respirasome);GO:0070469(respirasome)	00190(Oxidative phosphorylation);04714(Thermogenesis);04723(Retrograde endocannabinoid signaling);04932(Non-alcoholic fatty liver disease (NAFLD));05010(Alzheimer disease);05012(Parkinson disease);05016(Huntington disease);05016(Huntington disease)	K03958	NA	NA	NADH:ubiquinone oxidoreductase subunit B2 [Source:MGI Symbol;Acc:MGI:1915448]	protein_coding;processed_transcript;retained_intron	R_MMU_1430728(Metabolism);R_MMU_6799198(Complex_I_biogenesis);R_MMU_611105(Respiratory_electron_transport);R_MMU_163200(Respiratory_electron_transport,_ATP_synthesis_by_chemiosmotic_coupling,_and_heat_production_by_uncoupling_proteins.);R_MMU_1428517(The_citric_acid_(TCA)_cycle_and_respiratory_electron_transport)	1.28161	1.33864	1.133	1.3043	1.11025	1.05725	0.985114	0.825787	1.016
ENSMUSG00000002428	chr3	20057811	20118490	+	Hltf	20585	ENSMUST00000143005;ENSMUST00000002502;ENSMUST00000128127;ENSMUST00000154233;ENSMUST00000145853;ENSMUST00000155635	GO:0000166(nucleotide binding);GO:0000978(RNA polymerase II cis-regulatory region sequence-specific DNA binding);GO:0001228(DNA-binding transcription activator activity, RNA polymerase II-specific);GO:0003676(nucleic acid binding);GO:0003677(DNA binding);GO:0003824(catalytic activity);GO:0004386(helicase activity);GO:0005524(ATP binding);GO:0005634(nucleus);GO:0005654(nucleoplasm);GO:0005730(nucl…	NA	K15711	2.3.2.27;EC:3.6.4.-	NA	helicase-like transcription factor [Source:MGI Symbol;Acc:MGI:1196437]	nonsense_mediated_decay;protein_coding;retained_intron	R_MMU_8852135(Protein_ubiquitination);R_MMU_597592(Post_translational_protein_modification);R_MMU_392499(Metabolism_of_proteins);R_MMU_8866654(E3_ubiquitin_ligases_ubiquitinate_target_proteins)	18.1862	20.9574	21.8873	20.3811	19.8904	18.9521	22.6149	20.1878	22.5821
ENSMUSG00000002455	chr2	181591868	181655651	+	Prpf6	68879	ENSMUST00000132714;ENSMUST00000136481;ENSMUST00000002529;ENSMUST00000139955	GO:0000244(spliceosomal tri-snRNP complex assembly);GO:0000398(mRNA splicing, via spliceosome);GO:0003713(transcription coactivator activity);GO:0003723(RNA binding);GO:0005515(protein binding);GO:0005634(nucleus);GO:0005654(nucleoplasm);GO:0005681(spliceosomal complex);GO:0005682(U5 snRNP);GO:0006396(RNA processing);GO:0006397(mRNA processing);GO:0006403(RNA localization);GO:0008380(RNA splicing…	03040(Spliceosome);03040(Spliceosome)	K12855	NA	NA	pre-mRNA splicing factor 6 [Source:MGI Symbol;Acc:MGI:1922946]	protein_coding;retained_intron	R_MMU_72172(mRNA_Splicing);R_MMU_72203(Processing_of_Capped_Intron_Containing_Pre_mRNA);R_MMU_72163(mRNA_Splicing_Major_Pathway);R_MMU_8953854(Metabolism_of_RNA);R_MMU_72165(mRNA_Splicing_Minor_Pathway)	23.8388	23.0981	23.5691	18.9792	19.2705	17.1105	20.4474	19.9816	20.4735
ENSMUSG00000002458	chr2	181688419	181693977	-	Rgs19	56470	ENSMUST00000144476;ENSMUST00000108779;ENSMUST00000002532;ENSMUST00000108778;ENSMUST00000165416;ENSMUST00000108769;ENSMUST00000108776;ENSMUST00000143510	GO:0001965(G-protein alpha-subunit binding);GO:0005515(protein binding);GO:0005737(cytoplasm);GO:0005903(brush border);GO:0009968(negative regulation of signal transduction);GO:0016020(membrane);GO:0030136(clathrin-coated vesicle);GO:0045121(membrane raft);GO:0045471(response to ethanol);GO:0045471(response to ethanol)	NA	K16449	NA	NA	regulator of G-protein signaling 19 [Source:MGI Symbol;Acc:MGI:1915153]	protein_coding;processed_transcript	R_MMU_416476(G_alpha_(q)_signalling_events);R_MMU_372790(Signaling_by_GPCR);R_MMU_388396(GPCR_downstream_signalling);R_MMU_162582(Signal_Transduction);R_MMU_418594(G_alpha_(i)_signalling_events)	8.12276	7.37392	7.00576	6.12901	6.51711	6.56051	6.79917	7.24777	6.26874
ENSMUSG00000002459	chr1	4909576	5070285	-	Rgs20	58175	ENSMUST00000002533;ENSMUST00000118000;ENSMUST00000170566;ENSMUST00000156289	GO:0005096(GTPase activator activity);GO:0005634(nucleus);GO:0005737(cytoplasm);GO:0005794(Golgi apparatus);GO:0005802(trans-Golgi network);GO:0007186(G protein-coupled receptor signaling pathway);GO:0009968(negative regulation of signal transduction);GO:0016020(membrane);GO:0043547(positive regulation of GTPase activity);GO:0043547(positive regulation of GTPase activity)	NA	K16449	NA	NA	regulator of G-protein signaling 20 [Source:MGI Symbol;Acc:MGI:1929866]	protein_coding;nonsense_mediated_decay;retained_intron	R_MMU_418597(G_alpha_(z)_signalling_events);R_MMU_372790(Signaling_by_GPCR);R_MMU_388396(GPCR_downstream_signalling);R_MMU_162582(Signal_Transduction);R_MMU_418594(G_alpha_(i)_signalling_events)	3.05892	3.9087	2.96055	4.95281	4.3511	4.43088	4.31647	4.07744	4.59528
ENSMUSG00000002475	chr18	10642092	10706771	-	Abhd3	106861	ENSMUST00000002549;ENSMUST00000117828;ENSMUST00000117726;ENSMUST00000144150;ENSMUST00000234419	GO:0004623(phospholipase A2 activity);GO:0005575(cellular_component);GO:0006629(lipid metabolic process);GO:0008126(acetylesterase activity);GO:0008970(phospholipase A1 activity);GO:0016020(membrane);GO:0016021(integral component of membrane);GO:0016787(hydrolase activity);GO:0034338(short-chain carboxylesterase activity);GO:0044255(cellular lipid metabolic process);GO:0046470(phosphatidylcholine…	NA	K13696	NA	NA	abhydrolase domain containing 3 [Source:MGI Symbol;Acc:MGI:2147183]	protein_coding;processed_transcript	R_MMU_556833(Metabolism_of_lipids);R_MMU_1430728(Metabolism);R_MMU_1483257(Phospholipid_metabolism);R_MMU_1483191(Synthesis_of_PC);R_MMU_1483206(Glycerophospholipid_biosynthesis)	3.68441	4.03204	3.39521	4.13718	3.78564	3.89087	3.75882	3.71717	3.34449
ENSMUSG00000002477	chr18	10617775	10640068	+	Snrpd1	20641	ENSMUST00000002551;ENSMUST00000234207;ENSMUST00000234728;ENSMUST00000235020;ENSMUST00000234077	GO:0000243(commitment complex);GO:0000387(spliceosomal snRNP assembly);GO:0000398(mRNA splicing, via spliceosome);GO:0003723(RNA binding);GO:0005634(nucleus);GO:0005681(spliceosomal complex);GO:0005682(U5 snRNP);GO:0005685(U1 snRNP);GO:0005686(U2 snRNP);GO:0005687(U4 snRNP);GO:0005689(U12-type spliceosomal complex);GO:0005737(cytoplasm);GO:0005829(cytosol);GO:0006396(RNA processing);GO:0006397(mR…	03040(Spliceosome);05322(Systemic lupus erythematosus);05322(Systemic lupus erythematosus)	K11087	NA	NA	small nuclear ribonucleoprotein D1 [Source:MGI Symbol;Acc:MGI:98344]	protein_coding;retained_intron;processed_transcript	R_MMU_72172(mRNA_Splicing);R_MMU_72203(Processing_of_Capped_Intron_Containing_Pre_mRNA);R_MMU_72163(mRNA_Splicing_Major_Pathway);R_MMU_194441(Metabolism_of_non_coding_RNA);R_MMU_191859(snRNP_Assembly);R_MMU_8953854(Metabolism_of_RNA);R_MMU_72165(mRNA_Splicing_Minor_Pathway)	10.2337	11.1645	9.14615	10.0057	8.46191	8.69041	8.84962	8.21418	7.37571
ENSMUSG00000002486	chr5	114707760	114722327	+	Tchp	77832	ENSMUST00000094441;ENSMUST00000152999;ENSMUST00000124242;ENSMUST00000202105;ENSMUST00000112199;ENSMUST00000128625;ENSMUST00000202252	GO:0003674(molecular_function);GO:0003677(DNA binding);GO:0003700(DNA-binding transcription factor activity);GO:0005634(nucleus);GO:0005737(cytoplasm);GO:0005739(mitochondrion);GO:0005813(centrosome);GO:0005829(cytosol);GO:0005856(cytoskeleton);GO:0005886(plasma membrane);GO:0006355(regulation of transcription, DNA-templated);GO:0006915(apoptotic process);GO:0016020(membrane);GO:0030030(cell proj…	NA	K16811	NA	NA	trichoplein, keratin filament binding [Source:MGI Symbol;Acc:MGI:1925082]	protein_coding;processed_transcript;retained_intron	NA	1.38871	0.736792	0.918301	0.716149	0.681394	0.759935	0.86511	1.16787	1.00706
ENSMUSG00000002489	chr16	89787111	89974699	-	Tiam1	21844	ENSMUST00000002588	GO:0003300(cardiac muscle hypertrophy);GO:0005085(guanyl-nucleotide exchange factor activity);GO:0005515(protein binding);GO:0005634(nucleus);GO:0005737(cytoplasm);GO:0005829(cytosol);GO:0005874(microtubule);GO:0005886(plasma membrane);GO:0005911(cell-cell junction);GO:0006915(apoptotic process);GO:0007160(cell-matrix adhesion);GO:0007165(signal transduction);GO:0007264(small GTPase mediated sign…	04014(Ras signaling pathway);04015(Rap1 signaling pathway);04024(cAMP signaling pathway);04062(Chemokine signaling pathway);04530(Tight junction);04810(Regulation of actin cytoskeleton);05205(Proteoglycans in cancer)	NA	NA	NA	T cell lymphoma invasion and metastasis 1 [Source:MGI Symbol;Acc:MGI:103306]	protein_coding	NA	0.00598107	0.00656939	0.0109973	0	0	0.021357	0.00661654	0.00643228	0.00774529
ENSMUSG00000002496	chr17	24595816	24632630	-	Tsc2	22084	ENSMUST00000226284;ENSMUST00000097373;ENSMUST00000226398;ENSMUST00000227432;ENSMUST00000227094;ENSMUST00000227804;ENSMUST00000227745;ENSMUST00000228412;ENSMUST00000226473;ENSMUST00000226691;ENSMUST00000227607;ENSMUST00000227330;ENSMUST00000226428;ENSMUST00000228729;ENSMUST00000226985;ENSMUST00000226309;ENSMUST00000227543;ENSMUST00000226242;ENSMUST00000228220;ENSMUST00000227754;ENSMUST00000227509	GO:0005096(GTPase activator activity);GO:0005634(nucleus);GO:0005737(cytoplasm);GO:0005764(lysosome);GO:0005794(Golgi apparatus);GO:0005829(cytosol);GO:0016020(membrane);GO:0016239(positive regulation of macroautophagy);GO:0019902(phosphatase binding);GO:0031267(small GTPase binding);GO:0032007(negative regulation of TOR signaling);GO:0033596(TSC1-TSC2 complex);GO:0042803(protein homodimerization…	04072(Phospholipase D signaling pathway);04115(p53 signaling pathway);04140(Autophagy - animal);04150(mTOR signaling pathway);04151(PI3K-Akt signaling pathway);04152(AMPK signaling pathway);04211(Longevity regulating pathway);04218(Cellular senescence);04714(Thermogenesis);04910(Insulin signaling pathway);04919(Thyroid hormone signaling pathway);05163(Human cytomegalovirus infection);05165(Human …	K07207	NA	NA	TSC complex subunit 2 [Source:MGI Symbol;Acc:MGI:102548]	protein_coding;retained_intron;processed_transcript	R_MMU_5653656(Vesicle_mediated_transport);R_MMU_73857(RNA_Polymerase_II_Transcription);R_MMU_212436(Generic_Transcription_Pathway);R_MMU_380972(Energy_dependent_regulation_of_mTOR_by_LKB1_AMPK);R_MMU_1257604(PIP3_activates_AKT_signaling);R_MMU_9612973(Autophagy);R_MMU_3700989(Transcriptional_Regulation_by_TP53);R_MMU_5628897(TP53_Regulates_Metabolic_Genes);R_MMU_199991(Membrane_Trafficking);R_MMU…	13.2143	10.4199	10.2663	7.72951	9.29443	9.30951	9.75299	13.0151	10.4924
ENSMUSG00000002500	chr17	24727820	24736143	+	Rpl3l	66211	ENSMUST00000170239	GO:0000027(ribosomal large subunit assembly);GO:0003723(RNA binding);GO:0003735(structural constituent of ribosome);GO:0005840(ribosome);GO:0006412(translation);GO:0022625(cytosolic large ribosomal subunit)	03010(Ribosome)	K02925	NA	NA	ribosomal protein L3-like [Source:MGI Symbol;Acc:MGI:1913461]	protein_coding	R_MMU_975957(Nonsense_Mediated_Decay_(NMD)_enhanced_by_the_Exon_Junction_Complex_(EJC));R_MMU_1799339(SRP_dependent_cotranslational_protein_targeting_to_membrane);R_MMU_975956(Nonsense_Mediated_Decay_(NMD)_independent_of_the_Exon_Junction_Complex_(EJC));R_MMU_72766(Translation);R_MMU_72689(Formation_of_a_pool_of_free_40S_subunits);R_MMU_72737(Cap_dependent_Translation_Initiation);R_MMU_392499(Met…	0.0275318	0	0	0	0.0550577	0	0	0	0.0441096
ENSMUSG00000002504	chr17	24639286	24650289	-	Slc9a3r2	65962	ENSMUST00000019684;ENSMUST00000234557;ENSMUST00000002572;ENSMUST00000234121;ENSMUST00000234505;ENSMUST00000235042	GO:0005102(signaling receptor binding);GO:0005515(protein binding);GO:0005886(plasma membrane);GO:0008013(beta-catenin binding);GO:0008022(protein C-terminus binding);GO:0012505(endomembrane system);GO:0016020(membrane);GO:0016324(apical plasma membrane);GO:0019902(phosphatase binding);GO:0060090(molecular adaptor activity);GO:0060090(molecular adaptor activity)	04960(Aldosterone-regulated sodium reabsorption);04960(Aldosterone-regulated sodium reabsorption)	K13358	NA	NA	solute carrier family 9 (sodium/hydrogen exchanger), member 3 regulator 2 [Source:MGI Symbol;Acc:MGI:1890662]	protein_coding;retained_intron	NA	3.51251	1.62888	1.45511	0.817451	0.795447	1.44168	1.34223	2.47176	1.71964
ENSMUSG00000002524	chr15	76070182	76080913	-	Puf60	67959	ENSMUST00000100527;ENSMUST00000227316;ENSMUST00000002599;ENSMUST00000227251;ENSMUST00000229474;ENSMUST00000230924;ENSMUST00000230968;ENSMUST00000229496;ENSMUST00000229030;ENSMUST00000230143;ENSMUST00000228459	GO:0000380(alternative mRNA splicing, via spliceosome);GO:0000381(regulation of alternative mRNA splicing, via spliceosome);GO:0003676(nucleic acid binding);GO:0003677(DNA binding);GO:0003723(RNA binding);GO:0005634(nucleus);GO:0005654(nucleoplasm);GO:0006376(mRNA splice site selection);GO:0006397(mRNA processing);GO:0006915(apoptotic process);GO:0008380(RNA splicing);GO:0030054(cell junction);GO…	03040(Spliceosome);03040(Spliceosome)	K12838	NA	NA	poly-U binding splicing factor 60 [Source:MGI Symbol;Acc:MGI:1915209]	protein_coding;nonsense_mediated_decay;retained_intron;processed_transcript	R_MMU_72172(mRNA_Splicing);R_MMU_72203(Processing_of_Capped_Intron_Containing_Pre_mRNA);R_MMU_72163(mRNA_Splicing_Major_Pathway);R_MMU_8953854(Metabolism_of_RNA)	12.6101	10.9385	10.2537	8.18272	9.78937	10.5828	8.99115	9.86313	8.16614
ENSMUSG00000002546	chr2	32287384	32307921	+	Golga2	99412	ENSMUST00000113377;ENSMUST00000239447;ENSMUST00000239474;ENSMUST00000100194;ENSMUST00000127276;ENSMUST00000131712;ENSMUST00000081670;ENSMUST00000147707;ENSMUST00000129193;ENSMUST00000126276;ENSMUST00000149141;ENSMUST00000146544	GO:0000137(Golgi cis cisterna);GO:0000139(Golgi membrane);GO:0000922(spindle pole);GO:0005515(protein binding);GO:0005737(cytoplasm);GO:0005794(Golgi apparatus);GO:0005801(cis-Golgi network);GO:0005856(cytoskeleton);GO:0005874(microtubule);GO:0006486(protein glycosylation);GO:0006888(endoplasmic reticulum to Golgi vesicle-mediated transport);GO:0007020(microtubule nucleation);GO:0007030(Golgi org…	NA	K20358	NA	NA	golgi autoantigen, golgin subfamily a, 2 [Source:MGI Symbol;Acc:MGI:2139395]	protein_coding;retained_intron	R_MMU_5653656(Vesicle_mediated_transport);R_MMU_9013405(RHOD_GTPase_cycle);R_MMU_9012999(RHO_GTPase_cycle);R_MMU_199977(ER_to_Golgi_Anterograde_Transport);R_MMU_948021(Transport_to_the_Golgi_and_subsequent_modification);R_MMU_1640170(Cell_Cycle);R_MMU_69278(Cell_Cycle,_Mitotic);R_MMU_597592(Post_translational_protein_modification);R_MMU_392499(Metabolism_of_proteins);R_MMU_9716542(Signaling_by_Rh…	18.6515	13.4669	13.405	7.74145	9.09362	8.34341	10.9562	12.9916	10.3778
ENSMUSG00000002550	chr2	32255002	32260159	-	Uck1	22245	ENSMUST00000002625;ENSMUST00000133804;ENSMUST00000138133;ENSMUST00000142797;ENSMUST00000134351	GO:0000166(nucleotide binding);GO:0004849(uridine kinase activity);GO:0005524(ATP binding);GO:0016301(kinase activity);GO:0016310(phosphorylation);GO:0016740(transferase activity);GO:0019206(nucleoside kinase activity);GO:0044206(UMP salvage);GO:0044211(CTP salvage);GO:0044211(CTP salvage)	00240(Pyrimidine metabolism);00983(Drug metabolism - other enzymes);00983(Drug metabolism - other enzymes)	K00876	EC:2.7.1.48	NA	uridine-cytidine kinase 1 [Source:MGI Symbol;Acc:MGI:98904]	protein_coding;retained_intron	R_MMU_1430728(Metabolism);R_MMU_8956321(Nucleotide_salvage);R_MMU_73614(Pyrimidine_salvage);R_MMU_15869(Metabolism_of_nucleotides)	7.39519	4.87791	4.70446	2.62939	4.27861	4.33305	4.6626	4.86233	4.14327
ENSMUSG00000002565	chr12	40059769	40134228	-	Scin	20259	ENSMUST00000002640	GO:0002102(podosome);GO:0003779(actin binding);GO:0005509(calcium ion binding);GO:0005546(phosphatidylinositol-4,5-bisphosphate binding);GO:0005737(cytoplasm);GO:0005856(cytoskeleton);GO:0005886(plasma membrane);GO:0005903(brush border);GO:0007417(central nervous system development);GO:0008154(actin polymerization or depolymerization);GO:0008285(negative regulation of cell population proliferatio…	04666(Fc gamma R-mediated phagocytosis);04810(Regulation of actin cytoskeleton);05203(Viral carcinogenesis)	K05768	NA	NA	scinderin [Source:MGI Symbol;Acc:MGI:1306794]	protein_coding	NA	0	0.0220086	0	0	0	0	0	0	0
ENSMUSG00000002578	chr10	128630843	128669358	-	Ikzf4	22781	ENSMUST00000238712	GO:0000976(transcription regulatory region sequence-specific DNA binding);GO:0003676(nucleic acid binding);GO:0003677(DNA binding);GO:0003700(DNA-binding transcription factor activity);GO:0005515(protein binding);GO:0005634(nucleus);GO:0005654(nucleoplasm);GO:0008270(zinc ion binding);GO:0016604(nuclear body);GO:0019904(protein domain specific binding);GO:0032991(protein-containing complex);GO:00…	NA	K09220	NA	zf-C2H2	IKAROS family zinc finger 4 [Source:MGI Symbol;Acc:MGI:1343139]	protein_coding	NA	0.0233373	0.0503595	0.0177377	0.0573091	0.0678997	0	0.0153653	0.014972	0.0851798
ENSMUSG00000002580	chr11	98437708	98438991	-	Mien1	103742	ENSMUST00000002655	GO:0005515(protein binding);GO:0005737(cytoplasm);GO:0005829(cytosol);GO:0005886(plasma membrane);GO:0006915(apoptotic process);GO:0010269(response to selenium ion);GO:0016020(membrane);GO:0030335(positive regulation of cell migration);GO:0031235(intrinsic component of the cytoplasmic side of the plasma membrane);GO:0043066(negative regulation of apoptotic process);GO:0051491(positive regulation …	NA	K07401	NA	NA	migration and invasion enhancer 1 [Source:MGI Symbol;Acc:MGI:1913678]	protein_coding	NA	20.9769	21.3009	17.0777	20.0455	16.1033	17.838	18.8061	16.1375	21.5245
ENSMUSG00000002588	chr6	5168090	5193946	-	Pon1	18979	ENSMUST00000002663;ENSMUST00000176933	GO:0004063(aryldialkylphosphatase activity);GO:0004064(arylesterase activity);GO:0005509(calcium ion binding);GO:0005543(phospholipid binding);GO:0005576(extracellular region);GO:0005615(extracellular space);GO:0006629(lipid metabolic process);GO:0008015(blood circulation);GO:0008035(high-density lipoprotein particle binding);GO:0008203(cholesterol metabolic process);GO:0009636(response to toxic …	NA	K01045	3.1.8.1;EC:3.1.1.2	NA	paraoxonase 1 [Source:MGI Symbol;Acc:MGI:103295]	protein_coding;retained_intron	R_MMU_2142688(Synthesis_of_5_eicosatetraenoic_acids);R_MMU_556833(Metabolism_of_lipids);R_MMU_1430728(Metabolism);R_MMU_8978868(Fatty_acid_metabolism);R_MMU_2142753(Arachidonic_acid_metabolism)	0	0	0.0969371	0.0802092	0	0.0544322	0.0411068	0	0.0981001
ENSMUSG00000002602	chr7	25757273	25788705	-	Axl	26362	ENSMUST00000002677;ENSMUST00000085948;ENSMUST00000124442;ENSMUST00000137211;ENSMUST00000132989;ENSMUST00000132038;ENSMUST00000147680;ENSMUST00000137383	GO:0000166(nucleotide binding);GO:0001764(neuron migration);GO:0001779(natural killer cell differentiation);GO:0001786(phosphatidylserine binding);GO:0001818(negative regulation of cytokine production);GO:0001961(positive regulation of cytokine-mediated signaling pathway);GO:0001974(blood vessel remodeling);GO:0002376(immune system process);GO:0004672(protein kinase activity);GO:0004713(protein t…	01521(EGFR tyrosine kinase inhibitor resistance);01521(EGFR tyrosine kinase inhibitor resistance)	K05115	EC:2.7.10.1	NA	AXL receptor tyrosine kinase [Source:MGI Symbol;Acc:MGI:1347244]	protein_coding;retained_intron	R_MMU_4420097(VEGFA_VEGFR2_Pathway);R_MMU_194138(Signaling_by_VEGF);R_MMU_9006934(Signaling_by_Receptor_Tyrosine_Kinases);R_MMU_162582(Signal_Transduction)	50.5511	37.0468	37.1993	40.9377	42.9606	43.2274	38.9848	50.2229	38.1808
[truncated: 32,511 more rows]
